# Supplementary material for: Crystal structure of bis­(1,3-di­amino­propane-κ2 N,N′)bis­[2-(4-nitro­phen­yl)acetato-κO]cadmium
Source: Acta Crystallogr E Crystallogr Commun. 2016 Jan 23;72(Pt 2):226–8. doi: 10.1107/S2056989016000943 (PMC4770970; doi:10.1107/S2056989016000943)
Supplement: Supplementary file 1 [file e-72-00226-sup1.cif]

##############################################################################
#                                                                            #
# This CIF contains the data in a paper accepted for publication in          #
# Acta Crystallographica Section E. It conforms to the requirements of       #
# Notes for Authors for Acta Crystallographica Section E, and has been       #
# peer reviewed under the auspices of the IUCr Commission on Journals.       #
#                                                                            #
# Full details of the Crystallographic Information File format               #
# are given in the paper "The Crystallographic Information File (CIF):       #
# a New Standard Archive File for Crystallography" by S. R. Hall, F. H.      #
# Allen and I. D. Brown [Acta Cryst. (1991), A47, 655-685].                  #
#                                                                            #
# The current version of the core CIF dictionary is obtainable from          #
# ftp://ftp.iucr.org/pub/cif_core.dic.                                       #
#                                                                            #
# Software is freely available for graphical display of the structure(s)     #
# in this CIF. For information consult the CIF software page                 #
# http://www.iucr.org/resources/cif/software.                                #
#                                                                            #
# This file may be used for bona fide research purposes within the           #
# scientific community so long as proper attribution is given to the journal # 
# article from which it was obtained.                                        #
#                                                                            #
##############################################################################
data_I
_database_code_depnum_ccdc_archive 'CCDC 1447705'
_audit_creation_method
;
Olex2 1.2
(compiled 2015.01.26 svn.r3150 for OlexSys, GUI svn.r4998)
;
_journal_date_recd_electronic     2015-12-17
_journal_date_accepted     2016-01-15
_journal_name_full     'Acta Crystallographica, Section E'
_journal_year     2016
_journal_volume     72
_journal_issue      2
_journal_page_first     226
_journal_page_last     228
_journal_paper_category     GM
_journal_paper_doi     10.1107/S2056989016000943
_journal_coeditor_code     WM5258
_publ_contact_author_name     'Zerihun Assefa'
_publ_contact_author_address
;
1601 E Market St., Department of Chemistry,
North Carolina A & T State University, Greensboro, NC 27411,
USA
;
_publ_contact_author_email     'zassefa@ncat.edu'
_publ_contact_author_fax     '336-3347145'
_publ_contact_author_phone     '336-285-2255'
_publ_section_title
;\
Crystal structure of
bis(1,3-diaminopropane-\k^2^<i>N</i>,<i>N</i>')bis[2-(4-nitrophenyl)acetato-\
\k<i>O</i>]cadmium
;
_publ_section_title_footnote     .
loop_
    _publ_author_name
    _publ_author_footnote
    _publ_author_address
    'Rahn, Ian M.' .
;
University of North Carolina--Chapel Hill
USA
;
    'Crawford, Carlos L.' .
;
1601 E Market St., Department of Chemistry,
North Carolina A&T State University, Greensboro, NC 27411,
USA
;
    'Assefa, Zerihun' .
;
1601 E Market St., Department of Chemistry,
North Carolina A&T State University, Greensboro, NC 27411,
USA
;
    'Hendrich, Jeffery' .
;
University of South Alabama,
Department of Chemistry
Mobile, AL 36688-0002
USA
;
    'Sykora, Richard E.' .
;
University of South Alabama,
Department of Chemistry
Mobile, AL 36688-0002
USA
;
_publ_section_synopsis
;
In a cadmium complex incorporating 1,3-diaminopropane and nitrophenylacetate
ligands, the Cd^II^ atom is located on a center of symmetry with an overall
octahedral coordination environment. Both intra- and intermolecular
interactions occur between the amino and acetate groups, leading to a layered
structure.
;
_chemical_name_systematic
;\
Bis(1,3-diaminopropane-\k^2^<i>N</i>,<i>N</i>')bis[2-(4-nitrophenyl)acetato-\
\k<i>O</i>]cadmium
;
_chemical_name_common     ?
_chemical_formula_moiety     'C22 H32 Cd N6 O8'
_chemical_formula_sum     'C22 H32 Cd N6 O8'
_chemical_formula_iupac     '[Cd (C8 H6 N O4)2 (C3 H10 N2)2]'
_chemical_formula_weight     620.94
_chemical_melting_point     ?
_space_group_crystal_system     monoclinic
_space_group_name_H-M_alt     'P 21/c'
_space_group_name_Hall     '-P 2ybc'
loop_
    _space_group_symop_id
    _space_group_symop_operation_xyz
    1 'x, y, z'
    2 '-x, y+1/2, -z+1/2'
    3 '-x, -y, -z'
    4 'x, -y-1/2, z-1/2'
_cell_length_a     14.6943(5)
_cell_length_b     11.1227(3)
_cell_length_c     8.3523(3)
_cell_angle_alpha     90.00
_cell_angle_beta     105.778(4)
_cell_angle_gamma     90.00
_cell_volume     1313.67(7)
_cell_formula_units_Z     2
_cell_measurement_reflns_used     3294
_cell_measurement_theta_min     2.3440
_cell_measurement_theta_max     27.1000
_cell_measurement_temperature     293(2)
_exptl_crystal_description     plate
_exptl_crystal_colour     colourless
_exptl_crystal_size_max     0.436
_exptl_crystal_size_mid     0.41
_exptl_crystal_size_min     0.104
_exptl_crystal_density_diffrn     1.570
_exptl_crystal_density_meas     ?
_exptl_crystal_density_method     'not measured'
_exptl_crystal_F_000     636
_exptl_absorpt_coefficient_mu     0.888
_exptl_absorpt_correction_type     multi-scan
_exptl_absorpt_process_details
;
(<i>CrysAlis Pro</i>; Agilent, 2013)
;
_exptl_absorpt_correction_T_min     0.92257
_exptl_absorpt_correction_T_max     1.00000
_exptl_special_details     ?
_diffrn_ambient_temperature     293(2)
_diffrn_radiation_type     MoK\a
_diffrn_radiation_wavelength     0.71073
_diffrn_radiation_monochromator     graphite
_diffrn_measurement_device_type     'Agilent Xcalibur Eos'
_diffrn_measurement_method     '\w scans'
_diffrn_detector_area_resol_mean     16.0514
_diffrn_reflns_number     9750
_diffrn_reflns_av_R_equivalents     0.0271
_diffrn_reflns_theta_min     2.33
_diffrn_reflns_theta_max     25.35
_diffrn_reflns_theta_full     25.35
_diffrn_measured_fraction_theta_max     0.999
_diffrn_measured_fraction_theta_full     0.999
_diffrn_reflns_limit_h_min     -17
_diffrn_reflns_limit_h_max     17
_diffrn_reflns_limit_k_min     -12
_diffrn_reflns_limit_k_max     13
_diffrn_reflns_limit_l_min     -10
_diffrn_reflns_limit_l_max     10
_diffrn_standards_number     ?
_diffrn_standards_interval_count     ?
_diffrn_standards_interval_time     ?
_diffrn_standards_decay_%     ?
_refine_special_details
;
 Refinement of F^2^ against ALL reflections.  The weighted R-factor wR and
 goodness of fit S are based on F^2^, conventional R-factors R are based
 on F, with F set to zero for negative F^2^. The threshold expression of
 F^2^ > 2\s(F^2^) is used only for calculating R-factors(gt) etc. and is
 not relevant to the choice of reflections for refinement.  R-factors based
 on F^2^ are statistically about twice as large as those based on F, and R-
 factors based on ALL data will be even larger.
;
_reflns_number_total     2400
_reflns_number_gt     1911
_reflns_threshold_expression     >2\s(I)
_refine_ls_structure_factor_coef     Fsqd
_refine_ls_matrix_type     full
_refine_ls_R_factor_all     0.0362
_refine_ls_R_factor_gt     0.0248
_refine_ls_wR_factor_gt     0.0506
_refine_ls_wR_factor_ref     0.0559
_refine_ls_goodness_of_fit_ref     1.064
_refine_ls_restrained_S_all     1.064
_refine_ls_number_reflns     2400
_refine_ls_number_parameters     170
_refine_ls_number_restraints     0
_refine_ls_hydrogen_treatment     constr
_refine_ls_weighting_scheme     calc
_refine_ls_weighting_details
         'calc w=1/[\s^2^(Fo^2^)+(0.0178P)^2^+0.5991P] where P=(Fo^2^+2Fc^2^)/3'
_atom_sites_solution_hydrogens     geom
_atom_sites_solution_primary     iterative
_atom_sites_solution_secondary     difmap
_refine_ls_shift/su_max     0.000
_refine_ls_shift/su_mean     0.000
_refine_diff_density_max     0.273
_refine_diff_density_min     -0.258
_refine_ls_extinction_method
;
SHELXL97 (Sheldrick, 2008)
;
_refine_ls_extinction_coef     0.0012(2)
_refine_ls_extinction_expression
                                  'Fc^*^=kFc[1+0.001xFc^2^\l^3^/sin(2\q)]^-1/4^'
loop_
    _atom_type_symbol
    _atom_type_description
    _atom_type_scat_dispersion_real
    _atom_type_scat_dispersion_imag
    _atom_type_scat_source
    'C' 'C' 0.0033 0.0016
                         'International Tables Vol C Tables 4.2.6.8 and 6.1.1.4'
    'H' 'H' 0.0000 0.0000
                         'International Tables Vol C Tables 4.2.6.8 and 6.1.1.4'
    'N' 'N' 0.0061 0.0033
                         'International Tables Vol C Tables 4.2.6.8 and 6.1.1.4'
    'O' 'O' 0.0106 0.0060
                         'International Tables Vol C Tables 4.2.6.8 and 6.1.1.4'
    'Cd' 'Cd' -0.8075 1.2024
                         'International Tables Vol C Tables 4.2.6.8 and 6.1.1.4'
_computing_data_collection
;
<i>CrysAlis PRO</i> (Agilent, 2013)
;
_computing_cell_refinement
;
<i>CrysAlis PRO</i> (Agilent, 2013)
;
_computing_data_reduction
;
<i>CrysAlis PRO</i> (Agilent, 2013)
;
_computing_structure_solution
;
<i>OLEX2.solve</i> (Bourhis <i>et al.</i>,  2015)
;
_computing_structure_refinement
;
<i>SHELXL97</i> (Sheldrick, 2008)
;
_computing_molecular_graphics
;
<i>OLEX2</i> (Dolomanov <i>et al.</i>,  2009)
;
_computing_publication_material
;
<i>OLEX2</i> (Dolomanov <i>et al.</i>,  2009)
;
loop_
    _atom_site_type_symbol
    _atom_site_label
    _atom_site_fract_x
    _atom_site_fract_y
    _atom_site_fract_z
    _atom_site_U_iso_or_equiv
    _atom_site_adp_type
    _atom_site_calc_flag
    _atom_site_occupancy
    _atom_site_disorder_assembly
    _atom_site_disorder_group
    Cd Cd1 0.5000 0.5000 1.0000 0.03617(10) Uani d 1 . .
    O O1 0.62078(12) 0.49421(16) 0.8639(2) 0.0497(5) Uani d 1 . .
    C C9 0.30006(17) 0.5182(2) 0.7208(3) 0.0405(6) Uani d 1 . .
    H H9A 0.2571 0.5602 0.6291 0.049 Uiso calc 1 . .
    H H9B 0.2751 0.5245 0.8167 0.049 Uiso calc 1 . .
    O O2 0.57547(14) 0.35381(19) 0.6686(2) 0.0639(6) Uani d 1 . .
    C C1 0.63446(17) 0.4232(2) 0.7568(3) 0.0359(6) Uani d 1 . .
    N N2 0.44583(14) 0.31282(16) 0.8902(2) 0.0387(5) Uani d 1 . .
    H H2A 0.4749 0.2947 0.8113 0.046 Uiso calc 1 . .
    H H2B 0.4642 0.2579 0.9717 0.046 Uiso calc 1 . .
    C C8 0.84336(18) 0.5357(2) 0.9702(3) 0.0393(6) Uani d 1 . .
    H H8 0.8149 0.6073 0.9248 0.047 Uiso calc 1 . .
    C C3 0.81242(16) 0.4281(2) 0.8897(3) 0.0339(5) Uani d 1 . .
    C C7 0.91540(18) 0.5390(2) 1.1161(3) 0.0386(6) Uani d 1 . .
    H H7 0.9355 0.6116 1.1690 0.046 Uiso calc 1 . .
    C C6 0.95687(16) 0.4323(2) 1.1816(3) 0.0354(6) Uani d 1 . .
    C C4 0.85551(18) 0.3230(2) 0.9607(3) 0.0432(6) Uani d 1 . .
    H H4 0.8355 0.2500 0.9089 0.052 Uiso calc 1 . .
    C C2 0.73382(17) 0.4241(3) 0.7300(3) 0.0426(6) Uani d 1 . .
    H H2C 0.7414 0.3527 0.6682 0.051 Uiso calc 1 . .
    H H2D 0.7394 0.4935 0.6628 0.051 Uiso calc 1 . .
    N N3 1.03724(15) 0.4348(2) 1.3320(3) 0.0465(6) Uani d 1 . .
    C C5 0.92748(19) 0.3240(2) 1.1067(3) 0.0457(7) Uani d 1 . .
    H H5 0.9555 0.2526 1.1533 0.055 Uiso calc 1 . .
    C C11 0.34305(18) 0.2995(2) 0.8167(3) 0.0502(7) Uani d 1 . .
    H H11A 0.3109 0.3124 0.9025 0.060 Uiso calc 1 . .
    H H11B 0.3297 0.2180 0.7757 0.060 Uiso calc 1 . .
    C C10 0.30436(19) 0.3869(2) 0.6752(3) 0.0482(7) Uani d 1 . .
    H H10A 0.3428 0.3806 0.5978 0.058 Uiso calc 1 . .
    H H10B 0.2409 0.3613 0.6167 0.058 Uiso calc 1 . .
    O O4 1.06568(14) 0.53165(17) 1.3946(2) 0.0551(5) Uani d 1 . .
    O O3 1.07278(16) 0.33928(19) 1.3882(3) 0.0844(8) Uani d 1 . .
    N N1 0.39369(14) 0.57670(19) 0.7594(2) 0.0432(5) Uani d 1 . .
    H H1A 0.3865 0.6561 0.7727 0.052 Uiso calc 1 . .
    H H1B 0.4183 0.5668 0.6727 0.052 Uiso calc 1 . .
loop_
    _atom_site_aniso_label
    _atom_site_aniso_U_11
    _atom_site_aniso_U_22
    _atom_site_aniso_U_33
    _atom_site_aniso_U_12
    _atom_site_aniso_U_13
    _atom_site_aniso_U_23
    Cd1 0.02686(14) 0.03292(15) 0.04385(16) -0.00022(12) 0.00131(10)
                                                                    -0.00811(12)
    O1 0.0383(10) 0.0604(12) 0.0531(11) -0.0088(9) 0.0174(8) -0.0232(10)
    C9 0.0345(14) 0.0490(16) 0.0338(12) 0.0065(12) 0.0017(11) 0.0014(11)
    O2 0.0476(12) 0.0746(14) 0.0667(13) -0.0169(11) 0.0109(10) -0.0331(11)
    C1 0.0340(14) 0.0388(14) 0.0310(12) 0.0009(12) 0.0024(11) -0.0012(11)
    N2 0.0410(12) 0.0323(11) 0.0375(11) 0.0024(10) 0.0017(9) -0.0008(9)
    C8 0.0380(14) 0.0317(13) 0.0472(15) 0.0046(11) 0.0097(12) 0.0054(11)
    C3 0.0278(12) 0.0433(14) 0.0331(12) -0.0008(12) 0.0126(10) 0.0003(11)
    C7 0.0371(14) 0.0296(12) 0.0486(15) -0.0051(11) 0.0107(12) -0.0057(11)
    C6 0.0300(13) 0.0364(14) 0.0388(13) -0.0041(11) 0.0072(11) 0.0001(11)
    C4 0.0467(16) 0.0331(14) 0.0469(15) -0.0065(13) 0.0080(13) -0.0086(12)
    C2 0.0382(15) 0.0568(17) 0.0345(13) 0.0017(14) 0.0126(11) -0.0033(12)
    N3 0.0389(13) 0.0500(14) 0.0453(13) -0.0026(12) 0.0023(11) 0.0017(11)
    C5 0.0496(17) 0.0301(13) 0.0506(16) 0.0023(13) 0.0020(13) 0.0055(12)
    C11 0.0450(17) 0.0375(14) 0.0589(17) -0.0096(13) -0.0015(14) -0.0011(13)
    C10 0.0440(16) 0.0464(16) 0.0428(15) -0.0008(13) -0.0077(12) -0.0060(12)
    O4 0.0533(12) 0.0542(12) 0.0502(11) -0.0163(10) 0.0013(9) -0.0093(9)
    O3 0.0824(17) 0.0538(13) 0.0835(16) 0.0104(13) -0.0346(13) 0.0066(12)
    N1 0.0452(13) 0.0394(12) 0.0439(12) 0.0007(11) 0.0101(10) 0.0025(10)
_geom_special_details
;
 All esds (except the esd in the dihedral angle between two l.s. planes)
 are estimated using the full covariance matrix.  The cell esds are taken
 into account individually in the estimation of esds in distances, angles
 and torsion angles; correlations between esds in cell parameters are only
 used when they are defined by crystal symmetry.  An approximate (isotropic)
 treatment of cell esds is used for estimating esds involving l.s. planes.
;
loop_
    _geom_bond_atom_site_label_1
    _geom_bond_atom_site_label_2
    _geom_bond_site_symmetry_2
    _geom_bond_distance
    _geom_bond_publ_flag
    Cd1 O1 3_667 2.3547(17) ?
    Cd1 O1 . 2.3547(17) ?
    Cd1 N2 3_667 2.3265(18) ?
    Cd1 N2 . 2.3265(18) ?
    Cd1 N1 3_667 2.3449(19) ?
    Cd1 N1 . 2.3449(19) ?
    O1 C1 . 1.250(3) ?
    C9 H9A . 0.9700 ?
    C9 H9B . 0.9700 ?
    C9 C10 . 1.515(3) ?
    C9 N1 . 1.476(3) ?
    O2 C1 . 1.242(3) ?
    C1 C2 . 1.536(3) ?
    N2 H2A . 0.9000 ?
    N2 H2B . 0.9000 ?
    N2 C11 . 1.475(3) ?
    C8 H8 . 0.9300 ?
    C8 C3 . 1.387(3) ?
    C8 C7 . 1.380(3) ?
    C3 C4 . 1.384(3) ?
    C3 C2 . 1.509(3) ?
    C7 H7 . 0.9300 ?
    C7 C6 . 1.377(3) ?
    C6 N3 . 1.472(3) ?
    C6 C5 . 1.373(3) ?
    C4 H4 . 0.9300 ?
    C4 C5 . 1.379(3) ?
    C2 H2C . 0.9700 ?
    C2 H2D . 0.9700 ?
    N3 O4 . 1.220(3) ?
    N3 O3 . 1.220(3) ?
    C5 H5 . 0.9300 ?
    C11 H11A . 0.9700 ?
    C11 H11B . 0.9700 ?
    C11 C10 . 1.516(3) ?
    C10 H10A . 0.9700 ?
    C10 H10B . 0.9700 ?
    N1 H1A . 0.9000 ?
    N1 H1B . 0.9000 ?
loop_
    _geom_angle_atom_site_label_1
    _geom_angle_atom_site_label_2
    _geom_angle_atom_site_label_3
    _geom_angle_site_symmetry_1
    _geom_angle_site_symmetry_3
    _geom_angle
    _geom_angle_publ_flag
    O1 Cd1 O1 . 3_667 180.0 ?
    N2 Cd1 O1 . . 90.41(7) ?
    N2 Cd1 O1 . 3_667 89.59(7) ?
    N2 Cd1 O1 3_667 3_667 90.41(7) ?
    N2 Cd1 O1 3_667 . 89.59(7) ?
    N2 Cd1 N2 . 3_667 180.0 ?
    N2 Cd1 N1 . 3_667 95.11(7) ?
    N2 Cd1 N1 3_667 . 95.11(7) ?
    N2 Cd1 N1 3_667 3_667 84.89(7) ?
    N2 Cd1 N1 . . 84.89(7) ?
    N1 Cd1 O1 . 3_667 89.42(7) ?
    N1 Cd1 O1 3_667 3_667 90.58(7) ?
    N1 Cd1 O1 3_667 . 89.42(7) ?
    N1 Cd1 O1 . . 90.58(7) ?
    N1 Cd1 N1 . 3_667 180.00(7) ?
    C1 O1 Cd1 . . 130.67(16) ?
    H9A C9 H9B . . 107.9 ?
    C10 C9 H9A . . 109.1 ?
    C10 C9 H9B . . 109.1 ?
    N1 C9 H9A . . 109.1 ?
    N1 C9 H9B . . 109.1 ?
    N1 C9 C10 . . 112.3(2) ?
    O1 C1 C2 . . 116.4(2) ?
    O2 C1 O1 . . 126.5(2) ?
    O2 C1 C2 . . 117.1(2) ?
    Cd1 N2 H2A . . 108.0 ?
    Cd1 N2 H2B . . 108.0 ?
    H2A N2 H2B . . 107.3 ?
    C11 N2 Cd1 . . 117.10(15) ?
    C11 N2 H2A . . 108.0 ?
    C11 N2 H2B . . 108.0 ?
    C3 C8 H8 . . 119.3 ?
    C7 C8 H8 . . 119.3 ?
    C7 C8 C3 . . 121.5(2) ?
    C8 C3 C2 . . 121.6(2) ?
    C4 C3 C8 . . 118.0(2) ?
    C4 C3 C2 . . 120.4(2) ?
    C8 C7 H7 . . 120.7 ?
    C6 C7 C8 . . 118.6(2) ?
    C6 C7 H7 . . 120.7 ?
    C7 C6 N3 . . 119.3(2) ?
    C5 C6 C7 . . 121.6(2) ?
    C5 C6 N3 . . 119.0(2) ?
    C3 C4 H4 . . 119.2 ?
    C5 C4 C3 . . 121.6(2) ?
    C5 C4 H4 . . 119.2 ?
    C1 C2 H2C . . 108.8 ?
    C1 C2 H2D . . 108.8 ?
    C3 C2 C1 . . 113.60(19) ?
    C3 C2 H2C . . 108.8 ?
    C3 C2 H2D . . 108.8 ?
    H2C C2 H2D . . 107.7 ?
    O4 N3 C6 . . 119.0(2) ?
    O4 N3 O3 . . 122.9(2) ?
    O3 N3 C6 . . 118.2(2) ?
    C6 C5 C4 . . 118.7(2) ?
    C6 C5 H5 . . 120.7 ?
    C4 C5 H5 . . 120.7 ?
    N2 C11 H11A . . 109.1 ?
    N2 C11 H11B . . 109.1 ?
    N2 C11 C10 . . 112.6(2) ?
    H11A C11 H11B . . 107.8 ?
    C10 C11 H11A . . 109.1 ?
    C10 C11 H11B . . 109.1 ?
    C9 C10 C11 . . 117.0(2) ?
    C9 C10 H10A . . 108.0 ?
    C9 C10 H10B . . 108.0 ?
    C11 C10 H10A . . 108.0 ?
    C11 C10 H10B . . 108.0 ?
    H10A C10 H10B . . 107.3 ?
    Cd1 N1 H1A . . 109.0 ?
    Cd1 N1 H1B . . 109.0 ?
    C9 N1 Cd1 . . 113.02(14) ?
    C9 N1 H1A . . 109.0 ?
    C9 N1 H1B . . 109.0 ?
    H1A N1 H1B . . 107.8 ?
loop_
    _geom_torsion_atom_site_label_1
    _geom_torsion_atom_site_label_2
    _geom_torsion_atom_site_label_3
    _geom_torsion_atom_site_label_4
    _geom_torsion_site_symmetry_1
    _geom_torsion_site_symmetry_2
    _geom_torsion_site_symmetry_3
    _geom_torsion_site_symmetry_4
    _geom_torsion
    _geom_torsion_publ_flag
    Cd1 O1 C1 O2 . . . . 17.7(4) ?
    Cd1 O1 C1 C2 . . . . -163.60(16) ?
    Cd1 N2 C11 C10 . . . . 58.8(3) ?
    O1 Cd1 N2 C11 3_667 . . . 46.37(18) ?
    O1 Cd1 N2 C11 . . . . -133.63(18) ?
    O1 Cd1 N1 C9 . . . . 135.70(16) ?
    O1 Cd1 N1 C9 3_667 . . . -44.30(16) ?
    O1 C1 C2 C3 . . . . 43.5(3) ?
    O2 C1 C2 C3 . . . . -137.7(2) ?
    N2 Cd1 O1 C1 3_667 . . . -170.6(2) ?
    N2 Cd1 O1 C1 . . . . 9.4(2) ?
    N2 Cd1 N1 C9 . . . . 45.35(16) ?
    N2 Cd1 N1 C9 3_667 . . . -134.65(16) ?
    N2 C11 C10 C9 . . . . -71.0(3) ?
    C8 C3 C4 C5 . . . . -0.3(4) ?
    C8 C3 C2 C1 . . . . -84.5(3) ?
    C8 C7 C6 N3 . . . . 176.6(2) ?
    C8 C7 C6 C5 . . . . -0.8(4) ?
    C3 C8 C7 C6 . . . . 0.1(4) ?
    C3 C4 C5 C6 . . . . -0.4(4) ?
    C7 C8 C3 C4 . . . . 0.5(4) ?
    C7 C8 C3 C2 . . . . -179.9(2) ?
    C7 C6 N3 O4 . . . . -0.5(4) ?
    C7 C6 N3 O3 . . . . 179.8(3) ?
    C7 C6 C5 C4 . . . . 1.0(4) ?
    C4 C3 C2 C1 . . . . 95.2(3) ?
    C2 C3 C4 C5 . . . . -180.0(2) ?
    N3 C6 C5 C4 . . . . -176.5(2) ?
    C5 C6 N3 O4 . . . . 177.1(2) ?
    C5 C6 N3 O3 . . . . -2.6(4) ?
    C10 C9 N1 Cd1 . . . . -65.9(2) ?
    N1 Cd1 O1 C1 3_667 . . . 104.5(2) ?
    N1 Cd1 O1 C1 . . . . -75.5(2) ?
    N1 Cd1 N2 C11 3_667 . . . 136.92(18) ?
    N1 Cd1 N2 C11 . . . . -43.08(18) ?
    N1 C9 C10 C11 . . . . 76.7(3) ?
loop_
    _geom_hbond_atom_site_label_D
    _geom_hbond_atom_site_label_H
    _geom_hbond_atom_site_label_A
    _geom_hbond_site_symmetry_A
    _geom_hbond_distance_DH
    _geom_hbond_distance_HA
    _geom_hbond_distance_DA
    _geom_hbond_angle_DHA
    N2 H2A O2 . 0.90 2.23 3.029(3) 147.0
    N2 H2B O2 4_566 0.90 2.34 3.173(3) 154.5
    N1 H1A O2 2_656 0.90 2.29 3.149(3) 159.9
    C5 H5 O4 2_747 0.93 2.50 3.253(3) 138.7
    C7 H7 O3 2_757 0.93 2.57 3.346(3) 140.7
    C10 H10B O3 1_454 0.97 2.69 3.629(3) 162.8
_iucr_refine_instructions_details
;
TITL
CELL 0.71073 14.694293 11.122733 8.352294 90 105.7777 90
ZERR 2 0.000465 0.000312 0.000295 0 0.0036 0
LATT 1
SYMM -X,0.5+Y,0.5-Z
SFAC C H N O Cd
UNIT 44 64 12 16 2
L.S. 4
PLAN  2
MORE -1
BOND $H
CONF
fmap 2
acta 52
REM <olex2.extras>
REM <HklSrc "%.\\Zeri8_0627.hkl">
REM </olex2.extras>
WGHT    0.017800    0.599100
EXTI    0.001193
FVAR       3.27805
CD1   5    0.500000    0.500000    1.000000    10.50000    0.02686    0.03292 =
         0.04385   -0.00811    0.00131   -0.00022
O1    4    0.620785    0.494210    0.863868    11.00000    0.03833    0.06042 =
         0.05312   -0.02322    0.01736   -0.00881
C9    1    0.300058    0.518216    0.720841    11.00000    0.03448    0.04895 =
         0.03377    0.00136    0.00173    0.00655
AFIX  23
H9A   2    0.257112    0.560199    0.629056    11.00000   -1.20000
H9B   2    0.275054    0.524473    0.816704    11.00000   -1.20000
AFIX   0
O2    4    0.575468    0.353813    0.668647    11.00000    0.04762    0.07457 =
         0.06672   -0.03307    0.01092   -0.01693
C1    1    0.634455    0.423166    0.756797    11.00000    0.03397    0.03885 =
         0.03101   -0.00118    0.00237    0.00091
N2    3    0.445827    0.312821    0.890160    11.00000    0.04103    0.03234 =
         0.03748   -0.00081    0.00166    0.00236
AFIX  23
H2A   2    0.474909    0.294692    0.811315    11.00000   -1.20000
H2B   2    0.464211    0.257864    0.971660    11.00000   -1.20000
AFIX   0
C8    1    0.843359    0.535727    0.970180    11.00000    0.03797    0.03167 =
         0.04722    0.00536    0.00971    0.00458
AFIX  43
H8    2    0.814936    0.607258    0.924829    11.00000   -1.20000
AFIX   0
C3    1    0.812417    0.428112    0.889702    11.00000    0.02776    0.04325 =
         0.03310    0.00026    0.01264   -0.00080
C7    1    0.915403    0.538955    1.116080    11.00000    0.03705    0.02957 =
         0.04865   -0.00572    0.01067   -0.00506
AFIX  43
H7    2    0.935506    0.611618    1.169011    11.00000   -1.20000
AFIX   0
C6    1    0.956872    0.432345    1.181595    11.00000    0.02996    0.03635 =
         0.03876    0.00015    0.00716   -0.00407
C4    1    0.855505    0.323024    0.960743    11.00000    0.04674    0.03311 =
         0.04695   -0.00862    0.00803   -0.00649
AFIX  43
H4    2    0.835458    0.249995    0.908869    11.00000   -1.20000
AFIX   0
C2    1    0.733819    0.424146    0.729963    11.00000    0.03821    0.05676 =
         0.03449   -0.00326    0.01257    0.00168
AFIX  23
H2C   2    0.741409    0.352719    0.668212    11.00000   -1.20000
H2D   2    0.739400    0.493494    0.662850    11.00000   -1.20000
AFIX   0
N3    3    1.037240    0.434827    1.331957    11.00000    0.03894    0.04996 =
         0.04532    0.00172    0.00235   -0.00259
C5    1    0.927481    0.323981    1.106655    11.00000    0.04962    0.03010 =
         0.05055    0.00551    0.00203    0.00225
AFIX  43
H5    2    0.955540    0.252603    1.153334    11.00000   -1.20000
AFIX   0
C11   1    0.343051    0.299530    0.816702    11.00000    0.04497    0.03748 =
         0.05889   -0.00106   -0.00154   -0.00960
AFIX  23
H11A  2    0.310933    0.312377    0.902520    11.00000   -1.20000
H11B  2    0.329680    0.218042    0.775679    11.00000   -1.20000
AFIX   0
C10   1    0.304357    0.386936    0.675213    11.00000    0.04403    0.04640 =
         0.04283   -0.00604   -0.00772   -0.00082
AFIX  23
H10A  2    0.342811    0.380574    0.597810    11.00000   -1.20000
H10B  2    0.240930    0.361330    0.616701    11.00000   -1.20000
AFIX   0
O4    4    1.065683    0.531648    1.394566    11.00000    0.05334    0.05416 =
         0.05018   -0.00931    0.00133   -0.01626
O3    4    1.072776    0.339284    1.388228    11.00000    0.08237    0.05384 =
         0.08350    0.00665   -0.03464    0.01043
N1    3    0.393693    0.576700    0.759433    11.00000    0.04523    0.03941 =
         0.04387    0.00246    0.01008    0.00068
AFIX  23
H1A   2    0.386468    0.656111    0.772658    11.00000   -1.20000
H1B   2    0.418314    0.566818    0.672720    11.00000   -1.20000
HKLF 4
REM
REM R1 =  0.0248 for   1911 Fo > 4sig(Fo)  and  0.0362 for all   2400 data
REM    170 parameters refined using      0 restraints
END
WGHT      0.0178      0.5991
REM Highest difference peak  0.273,  deepest hole -0.258,  1-sigma level  0.050
Q1    1   0.6115  0.4946  0.7775  11.00000  0.05    0.27
Q2    1   0.6344  0.4207  0.8932  11.00000  0.05    0.26
REM The information below was added by Olex2.
REM
REM R1 = 0.0248 for 1911 Fo > 4sig(Fo) and 0.0362 for all 10110 data
REM n/a parameters refined using n/a restraints
REM Highest difference peak 0.27, deepest hole -0.26
REM Mean Shift 0, Max Shift 0.000.
REM +++ Tabular Listing of Refinement Information +++
REM R1_all = 0.0362
REM R1_gt = 0.0248
REM wR_ref = 0.0559
REM GOOF = 1.064
REM Shift_max = 0.000
REM Shift_mean = 0
REM Reflections_all = 10110
REM Reflections_gt = 1911
REM Parameters = n/a
REM Hole = -0.26
REM Peak = 0.27
REM Flack = n/a
;
