# Supplementary material for: Crystal structure of bis­(1,3-di­amino­propane-κ2 N,N′)bis­[2-(4-nitro­phen­yl)acetato-κO]cadmium
Source: Acta Crystallogr E Crystallogr Commun. 2016 Jan 23;72(Pt 2):226–8. doi: 10.1107/S2056989016000943 (PMC4770970; doi:10.1107/S2056989016000943)
Supplement: Supplementary file 2 [file e-72-00226-Isup2.hkl]

# 
# h,k,l, Fc-squared, Fo-squared, sigma(Fo-squared) and status flag 
# 
data_I
_shelx_title ' ' 
_shelx_refln_list_code          4 
_shelx_F_calc_maximum      317.09 
_exptl_crystal_F_000       636.00 
_reflns_d_resolution_high  0.8300 
 
loop_ 
 _symmetry_equiv_pos_as_xyz 
 'x, y, z' 
 '-x, y+1/2, -z+1/2' 
 '-x, -y, -z' 
 'x, -y-1/2, z-1/2' 
 
_cell_length_a    14.6943 
_cell_length_b    11.1227 
_cell_length_c     8.3523 
_cell_angle_alpha  90.000 
_cell_angle_beta  105.778 
_cell_angle_gamma  90.000 
 
_shelx_F_squared_multiplier     1.000 
 
loop_ 
 _refln_index_h 
 _refln_index_k 
 _refln_index_l 
 _refln_F_squared_calc 
 _refln_F_squared_meas 
 _refln_F_squared_sigma 
 _refln_observed_status 
   2   0   0    16820.31    15668.81    127.29 o 
   3   0   0        7.38       11.01      2.65 o 
   4   0   0      140.25      122.42      8.03 o 
   5   0   0     5798.04     5704.00     79.12 o 
   6   0   0      423.51      381.03     19.50 o 
   7   0   0     6105.77     6063.31     82.86 o 
   8   0   0      100.68       86.68     11.54 o 
   9   0   0     9979.34    10065.45    121.07 o 
  10   0   0      637.74      656.69     54.25 o 
  11   0   0     1266.97     1280.73     37.97 o 
  12   0   0      956.25      998.07     35.13 o 
  13   0   0      580.04      540.20     32.15 o 
  14   0   0     1136.33     1158.07     58.50 o 
  15   0   0      901.17      949.01     38.74 o 
  16   0   0      750.73      796.29     73.07 o 
  17   0   0      683.72      719.46     48.78 o 
   1   1   0      203.00      113.57     12.52 o 
   2   1   0      368.30      325.26      5.92 o 
   3   1   0       98.94      113.18      4.36 o 
   4   1   0     1317.49     1428.01     25.65 o 
   5   1   0       30.78       19.74      3.10 o 
   6   1   0      373.35      385.54     12.13 o 
   7   1   0      968.79      980.00     23.66 o 
   8   1   0     1085.98     1133.14     27.03 o 
   9   1   0        0.49       -2.30      6.43 o 
  10   1   0       25.03       36.73      7.43 o 
  11   1   0        0.27       -2.95      4.02 o 
  12   1   0        9.45        8.04      3.65 o 
  13   1   0        1.81       -0.13      3.98 o 
  14   1   0       46.93       43.32      6.08 o 
  15   1   0        1.30        2.12      6.84 o 
  16   1   0        0.55        1.17      5.44 o 
   0   2   0    37961.79    37878.88    310.22 o 
   1   2   0     2111.47     2174.99     19.15 o 
   2   2   0     3930.19     3973.25     28.29 o 
   3   2   0      921.92      939.79     20.24 o 
   4   2   0     4255.92     4253.41     26.80 o 
   5   2   0     2856.63     2797.25     28.32 o 
   6   2   0     2669.25     2604.56     26.29 o 
   7   2   0     5473.16     5219.55     71.35 o 
   8   2   0     3735.80     3554.61     54.15 o 
   9   2   0     8881.32     8888.85     80.11 o 
  10   2   0     3032.66     3003.03     38.32 o 
  11   2   0     1282.48     1287.66     26.48 o 
  12   2   0      509.32      516.31     17.76 o 
  13   2   0      631.71      621.39     20.34 o 
  14   2   0      418.69      427.92     20.11 o 
  15   2   0     1023.40     1093.57     38.41 o 
  16   2   0      592.31      639.00     31.23 o 
   1   3   0     2682.68     2756.70     21.06 o 
   2   3   0     5609.83     5729.83     37.23 o 
   3   3   0      291.03      286.04      5.74 o 
   4   3   0      528.47      520.26      8.68 o 
   5   3   0      113.75      117.01      5.73 o 
   6   3   0      496.08      576.80     14.54 o 
   7   3   0      111.41      123.35      7.81 o 
   8   3   0        0.86        3.06      2.20 o 
   9   3   0       21.83       25.17      3.14 o 
  10   3   0      151.73      144.56      6.34 o 
  11   3   0        0.92       -1.34      4.47 o 
  12   3   0      119.17      114.12     11.58 o 
  13   3   0       34.88       20.73      5.96 o 
  14   3   0      124.42      111.97     12.56 o 
  15   3   0       76.46       64.50     10.59 o 
  16   3   0        0.49        5.39      6.40 o 
   0   4   0     4788.70     4589.07     42.46 o 
   1   4   0     3887.67     3706.28     21.94 o 
   2   4   0     4467.35     4449.88     24.38 o 
   3   4   0     3857.46     3697.21     29.93 o 
   4   4   0     2851.71     2704.16     23.52 o 
   5   4   0     4639.04     4586.19     45.00 o 
   6   4   0     4721.44     4558.12     55.14 o 
   7   4   0     4321.88     4127.46     49.41 o 
   8   4   0     3385.03     3192.36     28.83 o 
   9   4   0     2779.06     2644.94     51.77 o 
  10   4   0     1459.81     1419.57     27.96 o 
  11   4   0      889.32      909.46     31.37 o 
  12   4   0      798.56      740.17     33.82 o 
  13   4   0      337.70      336.15     20.98 o 
  14   4   0      654.93      702.02     30.93 o 
  15   4   0      537.06      541.55     28.15 o 
  16   4   0      345.59      368.74     23.98 o 
   1   5   0      695.86      777.64     10.56 o 
   2   5   0      321.06      335.04      6.96 o 
   3   5   0       68.81       73.42      4.47 o 
   4   5   0      784.41      787.18     13.88 o 
   5   5   0      152.80      170.59      9.85 o 
   6   5   0      357.50      393.61     18.39 o 
   7   5   0        7.09       15.57      4.83 o 
   8   5   0       22.89       30.90      3.43 o 
   9   5   0       13.02        4.60      6.20 o 
  10   5   0      240.95      232.61     15.78 o 
  11   5   0       87.02       76.11      9.66 o 
  12   5   0        0.04        8.40      5.90 o 
  13   5   0       42.82       46.74      9.03 o 
  14   5   0       26.17       23.16      6.34 o 
  15   5   0      179.56      169.08     16.26 o 
   0   6   0     5859.94     5823.59     62.88 o 
   1   6   0     3201.09     3299.20     27.88 o 
   2   6   0     4864.33     4926.56     29.70 o 
   3   6   0     4158.63     4378.96     32.32 o 
   4   6   0      892.60      787.02     12.28 o 
   5   6   0     4987.75     4992.15     38.56 o 
   6   6   0      759.22      687.68     27.85 o 
   7   6   0     1648.19     1597.90     31.43 o 
   8   6   0      757.57      670.32     34.19 o 
   9   6   0      852.16      875.46     35.28 o 
  10   6   0      947.34      942.41     39.28 o 
  11   6   0      860.76      877.15     32.26 o 
  12   6   0     1328.67     1309.47     64.39 o 
  13   6   0       52.26       42.98      9.39 o 
  14   6   0     1273.05     1357.29     46.90 o 
  15   6   0      303.40      317.10     26.98 o 
   1   7   0       25.69       25.50      3.58 o 
   2   7   0        4.59        5.14      1.77 o 
   3   7   0       75.58       69.07      3.74 o 
   4   7   0      323.29      325.95      8.98 o 
   5   7   0        0.36       -1.66      4.05 o 
   6   7   0        0.19        2.21      6.40 o 
   7   7   0        0.37       -6.21      6.23 o 
   8   7   0       56.59       66.10      9.55 o 
   9   7   0       40.70       11.46      8.52 o 
  10   7   0        0.10        9.46      6.22 o 
  11   7   0       33.78       21.30      8.65 o 
  12   7   0      139.08      118.22     13.16 o 
  13   7   0       35.96       32.45      9.75 o 
  14   7   0       12.12        6.73      7.16 o 
   0   8   0       13.31        6.02      4.97 o 
   1   8   0     3540.57     3527.04     33.45 o 
   2   8   0      640.20      635.98     14.77 o 
   3   8   0     1516.37     1569.34     23.20 o 
   4   8   0     1737.20     1743.90     22.62 o 
   5   8   0     1854.89     1852.93     47.42 o 
   6   8   0     1320.84     1299.66     41.27 o 
   7   8   0      667.63      691.21     31.34 o 
   8   8   0     1305.80     1262.09     43.71 o 
   9   8   0      555.16      573.29     31.01 o 
  10   8   0     1814.78     1896.14     62.30 o 
  11   8   0      598.05      671.74     44.40 o 
  12   8   0      508.71      505.68     31.98 o 
  13   8   0      145.77      186.96     20.42 o 
   1   9   0       70.99       71.52      4.83 o 
   2   9   0      280.14      268.17     10.03 o 
   3   9   0        0.00        2.34      5.32 o 
   4   9   0        6.48       -0.14      5.76 o 
   5   9   0      111.72      107.73     10.72 o 
   6   9   0       60.97       55.72     10.21 o 
   7   9   0      113.64      114.05     14.09 o 
   8   9   0       36.05       21.50      7.16 o 
   9   9   0        6.66        4.76      7.81 o 
  10   9   0      130.20      118.76     15.67 o 
  11   9   0        5.56        5.89      8.62 o 
  12   9   0        4.65        3.56      7.09 o 
   0  10   0      759.50      740.35     28.39 o 
   1  10   0     2533.58     2597.78     30.99 o 
   2  10   0      394.18      387.00     15.16 o 
   3  10   0      500.99      535.95     22.49 o 
   4  10   0      666.61      608.96     29.95 o 
   5  10   0      765.39      760.38     28.40 o 
   6  10   0     1122.17     1080.41     40.98 o 
   7  10   0      494.22      466.95     28.07 o 
   8  10   0      799.77      854.32     48.11 o 
   9  10   0      252.70      304.39     29.49 o 
  10  10   0      477.49      459.64     37.52 o 
  11  10   0      230.95      217.03     27.20 o 
   1  11   0      204.94      204.76     12.87 o 
   2  11   0       43.38       49.34      7.63 o 
   3  11   0        7.58        3.38      5.32 o 
   4  11   0       49.05       41.29      7.60 o 
   5  11   0       45.24       42.99      7.71 o 
   6  11   0        7.23        7.92      6.68 o 
   7  11   0        3.82       -4.45      7.11 o 
   8  11   0       10.20       15.67     10.95 o 
   9  11   0        1.86        2.85      8.20 o 
   0  12   0      834.10      833.24     83.77 o 
   1  12   0      541.10      560.40     31.00 o 
   2  12   0      501.04      529.91     33.22 o 
   3  12   0      339.81      316.86     19.19 o 
   4  12   0      333.40      311.83     22.68 o 
   5  12   0      151.10      147.79     20.39 o 
   6  12   0      214.57      196.19     23.28 o 
   7  12   0      356.29      396.50     27.65 o 
   1  13   0       17.17       14.22      9.56 o 
   2  13   0        3.22       -3.08      6.54 o 
   3  13   0        5.28       21.03     15.52 o 
   4  13   0       34.84       11.96     32.94 o 
 -17   1   1      383.52      333.76     22.59 o 
 -16   1   1      522.05      562.96     24.71 o 
 -15   1   1      795.29      927.38     27.14 o 
 -14   1   1      438.45      491.43     24.32 o 
 -13   1   1      917.02      976.42     32.58 o 
 -12   1   1     2638.32     2597.75     66.56 o 
 -11   1   1     1497.64     1578.25     38.04 o 
 -10   1   1     1029.03     1014.04     29.16 o 
  -9   1   1     1255.56     1215.91     30.22 o 
  -8   1   1     5227.82     5163.58     58.37 o 
  -7   1   1     4980.33     5153.75     55.56 o 
  -6   1   1    17461.58    17821.20    132.20 o 
  -5   1   1     2123.14     2086.38     24.08 o 
  -4   1   1       47.80       34.14      2.62 o 
  -3   1   1    12979.19    12661.29     70.99 o 
  -2   1   1     7647.29     7172.14     45.64 o 
  -1   1   1     5816.44     5606.24     18.32 o 
   0   1   1    15265.41    15022.06     43.11 o 
   1   1   1    10261.55    10636.87     25.96 o 
   2   1   1     2390.43     2487.13     17.31 o 
   3   1   1    18749.24    18962.87     82.72 o 
   4   1   1     3268.10     3307.57     30.25 o 
   5   1   1     2324.73     2119.31     24.60 o 
   6   1   1     2954.34     2957.23     33.06 o 
   7   1   1     2311.42     2230.78     30.91 o 
   8   1   1     3868.49     3633.10     38.25 o 
   9   1   1     5207.69     5152.15     48.33 o 
  10   1   1     2977.19     2875.13     42.07 o 
  11   1   1      361.08      339.50     15.39 o 
  12   1   1      441.00      435.50     18.15 o 
  13   1   1      471.31      486.92     20.14 o 
  14   1   1      908.27      934.99     45.22 o 
  15   1   1      589.23      594.90     32.20 o 
  16   1   1      350.02      370.46     26.57 o 
 -17   2   1        4.07       12.10      7.25 o 
 -16   2   1       39.05       66.58     13.85 o 
 -15   2   1        1.54        4.13      5.61 o 
 -14   2   1      149.36      130.98     12.79 o 
 -13   2   1       22.74       21.29      5.88 o 
 -12   2   1      155.03      171.06     13.62 o 
 -11   2   1       81.45       65.26      8.12 o 
 -10   2   1        0.00       -3.29      5.17 o 
  -9   2   1      297.12      302.43     16.25 o 
  -8   2   1      108.46      113.04     10.21 o 
  -7   2   1      120.33      129.82      9.04 o 
  -6   2   1      258.47      266.19      9.17 o 
  -5   2   1        0.33        2.76      1.69 o 
  -4   2   1     1334.82     1354.74     14.14 o 
  -3   2   1       92.33      106.01      3.39 o 
  -2   2   1     8937.87     8924.13     28.95 o 
  -1   2   1     6774.48     7099.77     35.46 o 
   0   2   1     1756.16     1843.72     11.65 o 
   1   2   1     2335.12     2432.97     11.39 o 
   2   2   1       51.19       38.99      1.80 o 
   3   2   1       61.94       71.15      2.48 o 
   4   2   1      919.99      997.32     12.66 o 
   5   2   1      213.60      244.99      7.10 o 
   6   2   1      597.32      643.80     15.27 o 
   7   2   1      518.60      525.89     14.96 o 
   8   2   1        0.80       -2.00      3.46 o 
   9   2   1      307.28      302.56     13.11 o 
  10   2   1      105.22       98.25      8.56 o 
  11   2   1      467.71      495.22     18.38 o 
  12   2   1        1.01       -3.68      3.68 o 
  13   2   1       29.63       46.13      8.30 o 
  14   2   1       40.85       34.59      7.87 o 
  15   2   1       13.56       20.66      7.00 o 
  16   2   1       28.92        9.00      8.52 o 
 -16   3   1      643.91      747.68     33.82 o 
 -15   3   1     1298.79     1366.78     44.22 o 
 -14   3   1      602.74      620.39     41.77 o 
 -13   3   1     1051.95     1091.76     46.35 o 
 -12   3   1     1451.94     1465.71     37.80 o 
 -11   3   1     1175.19     1198.43     32.68 o 
 -10   3   1     1905.78     1955.46     47.21 o 
  -9   3   1     1356.75     1367.19     34.93 o 
  -8   3   1     2376.00     2274.69     41.84 o 
  -7   3   1     2927.91     2775.75     34.31 o 
  -6   3   1     6285.02     6277.82     50.09 o 
  -5   3   1     3733.66     3692.79     51.47 o 
  -4   3   1     3569.81     3508.76     21.12 o 
  -3   3   1     3250.98     3268.21     37.08 o 
  -2   3   1     1993.58     1956.30     11.85 o 
  -1   3   1     5225.94     5372.90     35.08 o 
   0   3   1     6164.07     6287.55     29.38 o 
   1   3   1     9405.88     9454.53     30.82 o 
   2   3   1     6743.67     6761.09     55.06 o 
   3   3   1     5231.65     5146.06     38.65 o 
   4   3   1     2244.72     2208.85     25.26 o 
   5   3   1     1261.41     1222.70     14.30 o 
   6   3   1     1111.83     1060.08     14.95 o 
   7   3   1     4132.17     4099.79     34.73 o 
   8   3   1     4462.26     4408.20     38.57 o 
   9   3   1     4732.45     4694.80     42.01 o 
  10   3   1     3605.84     3483.68     38.03 o 
  11   3   1     1074.54     1052.17     26.35 o 
  12   3   1     1163.66     1141.63     35.41 o 
  13   3   1      650.08      646.67     27.93 o 
  14   3   1      469.04      456.04     32.89 o 
  15   3   1      494.07      501.86     26.66 o 
  16   3   1      212.79      235.19     19.13 o 
 -16   4   1      179.30      175.24     20.78 o 
 -15   4   1      243.81      227.72     18.79 o 
 -14   4   1      172.86      146.72     14.65 o 
 -13   4   1       26.84       25.76      8.62 o 
 -12   4   1       99.79       74.88     14.09 o 
 -11   4   1      107.20      105.09     12.21 o 
 -10   4   1       66.47       58.62      7.74 o 
  -9   4   1      131.20      118.81      7.79 o 
  -8   4   1        8.13        6.53      2.22 o 
  -7   4   1     2133.74     2209.58     24.18 o 
  -6   4   1      337.66      390.83      7.18 o 
  -5   4   1     1054.84     1101.88     16.50 o 
  -4   4   1      567.95      613.88     10.51 o 
  -3   4   1      104.87       95.59      3.66 o 
  -2   4   1      987.18     1046.83     11.16 o 
  -1   4   1     2322.26     2430.20     17.51 o 
   0   4   1      330.17      346.10      6.59 o 
   1   4   1      534.45      583.42     10.46 o 
   2   4   1     7106.24     7556.04     72.80 o 
   3   4   1      704.43      772.14     16.85 o 
   4   4   1      994.83     1031.48     22.50 o 
   5   4   1      436.22      462.88     14.83 o 
   6   4   1       46.98       34.53      4.61 o 
   7   4   1      123.52      115.64      5.39 o 
   8   4   1        2.77        3.00      1.64 o 
   9   4   1        5.32        3.25      3.45 o 
  10   4   1      335.46      340.87     18.39 o 
  11   4   1     1249.12     1279.53     37.16 o 
  12   4   1      516.34      504.46     27.79 o 
  13   4   1       56.36       59.67      9.79 o 
  14   4   1       22.80       26.22      8.52 o 
  15   4   1       21.88       19.31      8.58 o 
 -16   5   1      366.53      360.57     25.50 o 
 -15   5   1      733.96      685.56     50.53 o 
 -14   5   1      827.62      770.74     33.53 o 
 -13   5   1      262.77      241.94     20.85 o 
 -12   5   1      133.50      148.07     17.42 o 
 -11   5   1      535.84      512.75     88.40 o 
 -10   5   1      739.99      724.25     48.28 o 
  -9   5   1     1576.60     1520.84     55.26 o 
  -8   5   1     3828.16     3833.35     50.66 o 
  -7   5   1     2745.22     2648.18     22.79 o 
  -6   5   1     4793.05     4725.52     41.36 o 
  -5   5   1     3904.26     3888.84     40.41 o 
  -4   5   1     1575.11     1532.18     19.63 o 
  -3   5   1     1937.90     1896.34     19.57 o 
  -2   5   1     4461.00     4418.56     26.71 o 
  -1   5   1     8519.98     8522.77     45.80 o 
   0   5   1     9837.08    10153.43     52.87 o 
   1   5   1     5242.56     5184.66     35.97 o 
   2   5   1     3797.50     3798.22     29.74 o 
   3   5   1     5047.33     5107.67     54.27 o 
   4   5   1     1684.66     1578.16     36.93 o 
   5   5   1     2262.34     2293.52     44.49 o 
   6   5   1     1478.64     1436.99     27.57 o 
   7   5   1      427.83      393.90     15.76 o 
   8   5   1     1152.46     1099.66     30.64 o 
   9   5   1      966.89      918.47     29.41 o 
  10   5   1      710.16      691.96     26.89 o 
  11   5   1     1495.62     1547.48     41.61 o 
  12   5   1     1767.55     1823.76     47.08 o 
  13   5   1      508.16      552.24     35.27 o 
  14   5   1      578.15      564.32     46.09 o 
  15   5   1      367.35      361.20     31.85 o 
 -15   6   1       99.98       88.49     13.02 o 
 -14   6   1       85.23       96.81     12.61 o 
 -13   6   1        0.51        5.32      6.87 o 
 -12   6   1        2.94        7.14      8.37 o 
 -11   6   1       41.49       37.20      8.22 o 
 -10   6   1      169.81      138.21     27.38 o 
  -9   6   1        2.07      -11.13     11.13 o 
  -8   6   1        5.36       11.83      9.41 o 
  -7   6   1      232.85      255.90      9.96 o 
  -6   6   1      142.99      156.97      7.81 o 
  -5   6   1        0.09        1.35      1.83 o 
  -4   6   1        4.36       10.09      2.13 o 
  -3   6   1        0.17        1.27      0.92 o 
  -2   6   1       73.04       83.03      4.56 o 
  -1   6   1      298.28      298.62      7.96 o 
   0   6   1        6.87       11.22      2.56 o 
   1   6   1      124.16      134.62      5.47 o 
   2   6   1       17.64       25.57      2.94 o 
   3   6   1      279.76      297.16      5.27 o 
   4   6   1      540.59      590.30     16.87 o 
   5   6   1       17.31       14.05      4.62 o 
   6   6   1       30.73       25.77      4.10 o 
   7   6   1      443.81      425.29     23.71 o 
   8   6   1      110.13      117.81     13.96 o 
   9   6   1      115.26      115.37     11.56 o 
  10   6   1        0.86       -3.48      4.79 o 
  11   6   1      483.95      506.93     24.67 o 
  12   6   1       94.07      101.29     16.53 o 
  13   6   1        0.24       -5.74     11.38 o 
  14   6   1        5.11        7.23      9.19 o 
 -14   7   1      328.34      315.60     22.39 o 
 -13   7   1      268.52      270.58     20.27 o 
 -12   7   1      209.31      183.53     19.43 o 
 -11   7   1     1160.57     1217.25     46.26 o 
 -10   7   1     1083.36     1074.14     41.86 o 
  -9   7   1     1647.70     1602.91     49.19 o 
  -8   7   1     2208.06     2297.63    121.92 o 
  -7   7   1     2151.97     2244.75     40.01 o 
  -6   7   1     2569.14     2592.09     42.67 o 
  -5   7   1     1262.15     1253.07     19.63 o 
  -4   7   1     1148.20     1156.96     18.47 o 
  -3   7   1       46.93       40.12      4.12 o 
  -2   7   1     1016.40     1018.11     15.29 o 
  -1   7   1     2396.70     2481.11     22.35 o 
   0   7   1      958.40      974.64     16.65 o 
   1   7   1     2651.56     2491.66     26.68 o 
   2   7   1     3286.14     3317.15     31.96 o 
   3   7   1     4918.70     5033.11     30.31 o 
   4   7   1     2890.52     2912.83     52.45 o 
   5   7   1     1593.19     1515.72     56.62 o 
   6   7   1     1304.20     1294.76     40.54 o 
   7   7   1      659.45      605.16     30.21 o 
   8   7   1     2232.58     2221.33     74.94 o 
   9   7   1     1006.76      950.93     31.67 o 
  10   7   1      564.98      592.43     32.02 o 
  11   7   1      561.81      570.85     32.70 o 
  12   7   1      639.62      632.02     43.48 o 
  13   7   1      430.40      442.28     30.72 o 
 -14   8   1        0.04       -2.29      7.57 o 
 -13   8   1        7.34        7.13      8.90 o 
 -12   8   1        1.61       -2.85      8.20 o 
 -11   8   1       44.74       43.49     10.60 o 
 -10   8   1        0.97        4.62     13.57 o 
  -9   8   1       27.30       23.11      7.47 o 
  -8   8   1       12.27        3.43      6.01 o 
  -7   8   1       36.18       30.81      8.83 o 
  -6   8   1      184.29      177.51     15.28 o 
  -5   8   1      180.89      171.81      8.72 o 
  -4   8   1       49.78       45.00      4.75 o 
  -3   8   1        7.83        4.14      2.81 o 
  -2   8   1      390.64      398.96     10.34 o 
  -1   8   1       62.99       64.24      4.90 o 
   0   8   1       24.98       29.83      3.61 o 
   1   8   1       10.56        9.06      3.12 o 
   2   8   1       87.09       93.21      6.04 o 
   3   8   1       47.09       52.18      3.62 o 
   4   8   1        6.20        2.07      5.11 o 
   5   8   1      102.08      125.08     13.35 o 
   6   8   1      105.94      122.00     13.86 o 
   7   8   1        3.48        5.02      7.19 o 
   8   8   1       25.29       13.17      8.00 o 
   9   8   1       30.44        4.33      6.82 o 
  10   8   1        0.36       -1.77      6.54 o 
  11   8   1        8.83        3.20      9.38 o 
  12   8   1        7.61        9.62      9.54 o 
  13   8   1        2.42        5.74      7.00 o 
 -12   9   1      224.17      204.41     21.38 o 
 -11   9   1      491.76      532.57     40.25 o 
 -10   9   1      444.53      435.91     28.73 o 
  -9   9   1      618.21      653.96     50.95 o 
  -8   9   1      770.78      771.18     35.51 o 
  -7   9   1     1720.64     1696.04     50.76 o 
  -6   9   1      953.97      970.13     47.41 o 
  -5   9   1      606.13      565.89     33.74 o 
  -4   9   1      926.80      937.12     23.32 o 
  -3   9   1      261.81      284.65     10.67 o 
  -2   9   1     1450.06     1499.37     21.58 o 
  -1   9   1     2201.67     2194.33     27.60 o 
   0   9   1      765.28      781.65     15.25 o 
   1   9   1     1057.20     1054.94     19.56 o 
   2   9   1     1550.20     1568.00     41.12 o 
   3   9   1      976.06      929.92     28.95 o 
   4   9   1     1651.70     1608.91     39.19 o 
   5   9   1      706.55      643.73     25.86 o 
   6   9   1      457.66      471.85     26.79 o 
   7   9   1      684.54      672.93     33.06 o 
   8   9   1     1169.93     1166.15     44.90 o 
   9   9   1      688.12      656.93     34.77 o 
  10   9   1      649.05      674.25     50.74 o 
  11   9   1      432.19      440.34     37.44 o 
  12   9   1      334.69      385.78     44.72 o 
 -11  10   1      157.03      141.89     18.16 o 
 -10  10   1       30.47       27.41      8.76 o 
  -9  10   1       49.99       26.35     10.31 o 
  -8  10   1        1.95        3.81      7.07 o 
  -7  10   1        8.86       12.56      7.15 o 
  -6  10   1       23.14        1.40      7.95 o 
  -5  10   1        1.69       -8.15     11.06 o 
  -4  10   1        6.05       -0.64      4.67 o 
  -3  10   1      426.82      410.07     14.66 o 
  -2  10   1     1298.63     1249.50     22.12 o 
  -1  10   1      599.37      607.81     15.40 o 
   0  10   1       39.59       22.16      6.44 o 
   1  10   1        3.94        1.49      4.44 o 
   2  10   1       32.03       32.67      7.48 o 
   3  10   1        6.43       10.61      4.24 o 
   4  10   1       74.47       69.11      9.11 o 
   5  10   1        0.21        1.85      6.74 o 
   6  10   1      256.97      233.53     19.71 o 
   7  10   1      143.52      118.78     14.75 o 
   8  10   1       98.12      113.17     20.49 o 
   9  10   1        4.05       12.24      7.40 o 
  10  10   1       21.69        7.59      6.87 o 
 -10  11   1       95.56       89.20     14.47 o 
  -9  11   1      218.69      248.90     22.88 o 
  -8  11   1      255.49      277.38     23.01 o 
  -7  11   1      632.00      703.84     35.15 o 
  -6  11   1      513.47      552.41     30.17 o 
  -5  11   1      690.76      756.81     33.66 o 
  -4  11   1      570.06      607.10     25.27 o 
  -3  11   1      766.93      724.16     22.05 o 
  -2  11   1      954.38      927.72     26.83 o 
  -1  11   1      766.36      747.51     27.23 o 
   0  11   1     1150.48     1174.63     26.85 o 
   1  11   1      791.71      845.56     25.93 o 
   2  11   1      735.30      763.06     28.49 o 
   3  11   1      411.22      427.79     24.53 o 
   4  11   1      411.50      427.52     26.98 o 
   5  11   1      216.27      231.24     17.10 o 
   6  11   1      269.30      265.66     21.68 o 
   7  11   1      217.94      240.00     21.40 o 
   8  11   1      337.60      343.45     26.28 o 
   9  11   1      401.59      428.55     30.29 o 
  -7  12   1       20.51       15.67      6.95 o 
  -6  12   1        1.27        4.44      6.35 o 
  -5  12   1       25.59        8.31     15.44 o 
  -4  12   1        3.00        4.02     12.49 o 
  -3  12   1       52.55       26.23      9.23 o 
  -2  12   1       62.64       53.96     10.30 o 
  -1  12   1       26.68        5.95      6.64 o 
   0  12   1       23.87       21.70      9.90 o 
   1  12   1        2.31       -0.15      8.02 o 
   2  12   1       20.84       20.25      4.78 o 
   3  12   1        5.58       -4.00      8.43 o 
   4  12   1        0.18       -3.88     10.67 o 
   5  12   1       11.94        5.06      8.75 o 
   6  12   1       11.46       15.31      8.28 o 
  -4  13   1      500.49      421.84     36.94 o 
  -3  13   1      140.96      120.35     32.98 o 
  -2  13   1      134.79      101.94     13.93 o 
  -1  13   1      142.46      128.57     14.61 o 
   0  13   1      135.77      119.59     15.05 o 
   1  13   1      724.59      688.46     34.70 o 
   2  13   1      330.31      319.65     23.94 o 
   3  13   1      215.64      183.25     18.67 o 
 -17   0   2      242.35      241.33     27.60 o 
 -16   0   2      345.18      342.17     30.80 o 
 -15   0   2      767.63      810.12     68.36 o 
 -14   0   2     1839.03     1830.98     66.90 o 
 -13   0   2      250.57      317.75     40.99 o 
 -12   0   2     2063.16     2166.98     67.47 o 
 -11   0   2       13.83       17.83     19.63 o 
 -10   0   2      693.12      644.16     26.35 o 
  -9   0   2      647.78      602.64     22.82 o 
  -8   0   2     3796.02     3726.30     53.34 o 
  -7   0   2     5770.06     5827.86     55.36 o 
  -6   0   2     6011.76     6132.21     61.58 o 
  -5   0   2    43672.71    45507.26    185.40 o 
  -4   0   2      267.10      319.63      8.74 o 
  -3   0   2   100545.17   100672.30    202.28 o 
  -2   0   2     2345.02     2254.32     23.43 o 
  -1   0   2      397.46      377.91      8.04 o 
   0   0   2       80.37       81.59      3.65 o 
   1   0   2        8.07       11.31      2.14 o 
   2   0   2    17093.39    16858.20    140.42 o 
   3   0   2     2836.85     2780.86     26.12 o 
   4   0   2    16177.23    16749.05     90.28 o 
   5   0   2      905.84     1182.53     31.77 o 
   6   0   2     7376.99     7406.06    118.89 o 
   7   0   2     1605.00     1512.43     51.41 o 
   8   0   2      798.23      798.33     31.83 o 
   9   0   2     2083.63     2048.47     53.71 o 
  10   0   2     1080.87     1063.87     41.15 o 
  11   0   2     3978.94     3858.37    178.80 o 
  12   0   2     2094.46     2009.19     61.71 o 
  13   0   2      525.25      510.88     32.75 o 
  14   0   2      607.52      627.46     37.83 o 
  15   0   2      119.85      149.27     31.04 o 
 -17   1   2        9.65        8.70      5.82 o 
 -16   1   2        5.76        4.14      5.80 o 
 -15   1   2        1.90       -3.11      6.97 o 
 -14   1   2        5.40        4.79      5.27 o 
 -13   1   2        0.26       -1.01      5.55 o 
 -12   1   2        0.65       -6.93      6.93 o 
 -11   1   2      170.11      169.13     13.30 o 
 -10   1   2      223.97      227.14     12.12 o 
  -9   1   2       49.99       51.23      4.61 o 
  -8   1   2       53.66       60.19      5.02 o 
  -7   1   2      584.80      646.73     21.98 o 
  -6   1   2      738.27      742.17     16.07 o 
  -5   1   2      466.21      492.92     12.77 o 
  -4   1   2      917.08      939.97     11.97 o 
  -3   1   2        3.01        5.88      1.75 o 
  -2   1   2      525.95      557.38      7.19 o 
  -1   1   2       47.22       49.73      2.60 o 
   0   1   2      668.99      643.30      7.37 o 
   1   1   2       14.34       13.76      1.35 o 
   2   1   2     1250.64     1256.27     10.26 o 
   3   1   2      729.54      760.18     10.44 o 
   4   1   2       54.19       46.32      3.28 o 
   5   1   2      561.17      629.79     14.54 o 
   6   1   2       26.77       46.38      5.78 o 
   7   1   2       25.81       29.18      4.73 o 
   8   1   2       89.31       85.43      7.84 o 
   9   1   2      108.58       91.12      8.60 o 
  10   1   2       17.65       21.37      5.55 o 
  11   1   2       66.81       67.85     10.94 o 
  12   1   2       30.15       26.90      6.04 o 
  13   1   2        0.00        3.66     12.34 o 
  14   1   2        4.52        6.88      6.28 o 
  15   1   2       13.39       -6.95      8.75 o 
 -17   2   2      198.49      189.32     34.26 o 
 -16   2   2      368.61      354.14     27.43 o 
 -15   2   2      758.04      764.28     31.50 o 
 -14   2   2     1315.94     1323.72     40.01 o 
 -13   2   2     1232.57     1315.27     38.40 o 
 -12   2   2     2998.71     3129.59     86.62 o 
 -11   2   2      965.05      961.86     31.99 o 
 -10   2   2     1048.88     1042.72     33.50 o 
  -9   2   2     1328.22     1337.92     43.20 o 
  -8   2   2     1398.55     1369.32     33.88 o 
  -7   2   2     4450.60     4455.33     56.03 o 
  -6   2   2     5056.10     5044.68     48.19 o 
  -5   2   2     8979.29     9209.30     42.05 o 
  -4   2   2      338.82      298.53      8.60 o 
  -3   2   2    10061.74    10145.45     61.40 o 
  -2   2   2      163.24      148.76      4.61 o 
  -1   2   2     1039.06      986.74     10.39 o 
   0   2   2     1028.93     1037.14     10.06 o 
   1   2   2     9353.16     9379.35     32.56 o 
   2   2   2    17883.36    18222.48     59.55 o 
   3   2   2     9797.19     9756.01     37.72 o 
   4   2   2     8105.67     8034.99     40.10 o 
   5   2   2     1107.43     1048.89     15.46 o 
   6   2   2     4804.79     4758.76     48.00 o 
   7   2   2     3306.39     3373.67     50.97 o 
   8   2   2     2229.27     2267.94     37.02 o 
   9   2   2      828.08      813.17     25.57 o 
  10   2   2     1546.44     1495.49     44.19 o 
  11   2   2     1254.46     1211.50     31.93 o 
  12   2   2     1607.84     1577.97     47.40 o 
  13   2   2      686.89      733.07     33.68 o 
  14   2   2      491.48      459.11     27.83 o 
  15   2   2      248.53      238.95     21.35 o 
 -17   3   2        9.53       -5.05     17.60 o 
 -16   3   2        2.93       10.43      6.60 o 
 -15   3   2        4.19        1.83     11.32 o 
 -14   3   2       35.21        9.18      7.22 o 
 -13   3   2        4.39        4.40      5.71 o 
 -12   3   2        0.59       -0.11      5.89 o 
 -11   3   2       39.34       40.18      8.05 o 
 -10   3   2        2.12        1.04      5.15 o 
  -9   3   2       92.58      108.40     10.73 o 
  -8   3   2      233.17      258.89     12.46 o 
  -7   3   2     1073.46     1163.94     25.00 o 
  -6   3   2       87.56      101.96      6.09 o 
  -5   3   2       12.22        8.81      2.42 o 
  -4   3   2       32.73       27.13      3.72 o 
  -3   3   2       35.06       38.99      2.54 o 
  -2   3   2      842.63      922.37     10.53 o 
  -1   3   2     6303.60     6501.38     27.77 o 
   0   3   2      366.66      407.13      7.82 o 
   1   3   2      246.89      264.16      6.31 o 
   2   3   2      671.55      661.18     13.97 o 
   3   3   2      467.93      513.66      8.07 o 
   4   3   2        0.64       -0.93      1.21 o 
   5   3   2      531.90      549.82      9.68 o 
   6   3   2       59.26       67.60      4.27 o 
   7   3   2       12.63       13.11      2.57 o 
   8   3   2       17.32       15.34      2.76 o 
   9   3   2      120.45      130.81      8.39 o 
  10   3   2      315.13      300.18     12.16 o 
  11   3   2      143.93      145.83     14.39 o 
  12   3   2        0.21        6.04      7.56 o 
  13   3   2        0.01        9.93      5.76 o 
  14   3   2       10.66        4.44      6.67 o 
  15   3   2        1.72       12.81      7.52 o 
 -16   4   2      317.93      319.24     26.98 o 
 -15   4   2      615.31      652.02     36.95 o 
 -14   4   2      776.26      752.45     38.10 o 
 -13   4   2      959.74      922.25     54.18 o 
 -12   4   2     1237.11     1202.55     78.02 o 
 -11   4   2      984.32     1053.19     33.90 o 
 -10   4   2     1137.35     1190.80     46.10 o 
  -9   4   2     1770.79     1800.24     64.61 o 
  -8   4   2     3390.06     3476.65     43.51 o 
  -7   4   2     3532.45     3571.77     40.85 o 
  -6   4   2     2954.22     2876.87     32.47 o 
  -5   4   2     2296.27     2217.41     36.34 o 
  -4   4   2     1045.73     1026.65     15.01 o 
  -3   4   2     1817.29     1801.77     18.04 o 
  -2   4   2     2461.21     2414.02     21.19 o 
  -1   4   2     4316.55     4301.44     26.21 o 
   0   4   2     6713.33     6736.83     32.44 o 
   1   4   2     5243.29     5187.75     34.35 o 
   2   4   2     7961.22     8103.63     41.71 o 
   3   4   2     7306.24     7371.80     54.80 o 
   4   4   2     4546.01     4535.82     46.53 o 
   5   4   2     1982.31     1976.67     28.69 o 
   6   4   2     1241.14     1224.54     14.99 o 
   7   4   2      946.55      965.96     14.06 o 
   8   4   2     1103.17     1147.81     16.83 o 
   9   4   2     1966.21     1967.30     34.94 o 
  10   4   2     1046.02     1024.81     31.85 o 
  11   4   2     1050.24     1065.59     33.82 o 
  12   4   2      895.30      898.98     32.39 o 
  13   4   2      564.28      640.72     41.75 o 
  14   4   2      414.76      398.96     34.72 o 
 -16   5   2        3.85       -7.78      7.78 o 
 -15   5   2        7.60        6.74      7.79 o 
 -14   5   2        5.36       -0.31      9.03 o 
 -13   5   2       24.77       11.27      7.91 o 
 -12   5   2       10.35       14.81     10.26 o 
 -11   5   2       68.01       39.48     12.17 o 
 -10   5   2       17.29        6.21     18.71 o 
  -9   5   2      261.29      253.28     17.49 o 
  -8   5   2       55.54       42.36      5.68 o 
  -7   5   2        2.15       -1.58      2.36 o 
  -6   5   2       62.45       60.19      4.25 o 
  -5   5   2        0.67        3.20      1.81 o 
  -4   5   2        0.01        0.00      1.95 o 
  -3   5   2        0.20       -0.20      2.12 o 
  -2   5   2      176.43      179.13      5.93 o 
  -1   5   2      105.96      128.76      4.51 o 
   0   5   2       74.51       72.61      4.43 o 
   1   5   2     1607.22     1620.95     17.51 o 
   2   5   2      131.38      191.60      8.33 o 
   3   5   2       39.36       24.87      3.74 o 
   4   5   2       61.04       67.59      6.28 o 
   5   5   2      754.57      744.26     20.90 o 
   6   5   2       25.87       17.03      4.68 o 
   7   5   2       73.96       73.03      7.14 o 
   8   5   2      114.34       98.67      8.80 o 
   9   5   2        0.09        7.43      4.63 o 
  10   5   2      309.73      312.88     18.03 o 
  11   5   2       16.78        9.98     10.72 o 
  12   5   2       47.99       23.36      7.76 o 
  13   5   2        3.42        8.14     10.18 o 
  14   5   2       33.51       41.72     13.35 o 
 -15   6   2      402.82      438.57     39.82 o 
 -14   6   2      497.94      514.40     33.08 o 
 -13   6   2      590.57      581.25     41.47 o 
 -12   6   2      323.84      355.28     31.54 o 
 -11   6   2      236.12      217.76     23.42 o 
 -10   6   2      691.94      602.48     37.50 o 
  -9   6   2      551.89      505.64     23.09 o 
  -8   6   2     4227.81     4218.70     63.31 o 
  -7   6   2     2552.05     2548.49     47.36 o 
  -6   6   2     2578.24     2558.56     48.60 o 
  -5   6   2     3143.61     3183.95     40.11 o 
  -4   6   2     1784.98     1711.97     30.95 o 
  -3   6   2     2689.98     2650.96     34.14 o 
  -2   6   2     2027.66     1933.49     20.13 o 
  -1   6   2     2746.72     2638.72     23.41 o 
   0   6   2     6650.00     6822.82     44.76 o 
   1   6   2      835.15      706.45     13.77 o 
   2   6   2     4477.88     4469.27     48.09 o 
   3   6   2      828.60      788.35     15.34 o 
   4   6   2     1302.68     1274.94     23.69 o 
   5   6   2      526.10      580.19     25.84 o 
   6   6   2      803.84      801.89     23.97 o 
   7   6   2     1350.81     1372.12     33.12 o 
   8   6   2      767.29      760.80     28.29 o 
   9   6   2     4278.02     4126.37     87.36 o 
  10   6   2      184.41      188.50     22.95 o 
  11   6   2     1541.72     1557.30     92.13 o 
  12   6   2      514.27      492.99     31.22 o 
  13   6   2      445.14      461.86     31.42 o 
 -15   7   2       16.99       12.85      7.47 o 
 -14   7   2        8.15       10.74      7.86 o 
 -13   7   2       12.47       25.70     11.23 o 
 -12   7   2       38.19       19.76     15.50 o 
 -11   7   2       46.14       19.79     10.69 o 
 -10   7   2        1.31      -10.71     10.71 o 
  -9   7   2       21.64        3.32      8.59 o 
  -8   7   2        2.58        0.42      4.62 o 
  -7   7   2      232.94      224.92     14.69 o 
  -6   7   2       46.09       47.12      6.22 o 
  -5   7   2        2.00        3.37      3.87 o 
  -4   7   2       24.99       22.43      2.92 o 
  -3   7   2        0.98        2.86      2.27 o 
  -2   7   2       36.06       39.76      3.47 o 
  -1   7   2       78.41       72.21      4.73 o 
   0   7   2      271.23      284.96     11.20 o 
   1   7   2      199.98      189.14      7.93 o 
   2   7   2        2.80        4.44      1.99 o 
   3   7   2      137.14      125.22      4.67 o 
   4   7   2       15.41       10.46      5.66 o 
   5   7   2       28.87       10.90      7.29 o 
   6   7   2       77.35       71.12     10.52 o 
   7   7   2        9.19       14.44      7.31 o 
   8   7   2       76.96       68.60     16.13 o 
   9   7   2      338.66      321.99     27.65 o 
  10   7   2        0.88       -1.46      6.90 o 
  11   7   2       11.93       18.19      8.77 o 
  12   7   2        6.64        9.28      6.84 o 
  13   7   2        5.79       -1.57     11.51 o 
 -14   8   2      282.30      307.90     27.27 o 
 -13   8   2      904.66      964.02     45.67 o 
 -12   8   2      304.86      353.07     33.05 o 
 -11   8   2      430.12      482.36     37.30 o 
 -10   8   2      400.96      433.80     34.30 o 
  -9   8   2      739.71      721.15     42.12 o 
  -8   8   2     1317.01     1352.02     54.64 o 
  -7   8   2     1289.46     1334.64     82.55 o 
  -6   8   2     1341.66     1380.66     28.89 o 
  -5   8   2      168.71      169.86     10.49 o 
  -4   8   2     3271.10     3338.64     37.89 o 
  -3   8   2       28.87       24.60      4.25 o 
  -2   8   2     1274.68     1277.55     19.97 o 
  -1   8   2      889.46      873.03     17.88 o 
   0   8   2     2010.92     2085.52     33.51 o 
   1   8   2     2953.14     2916.21     37.92 o 
   2   8   2     2653.31     2712.60     37.47 o 
   3   8   2     1711.85     1716.20     34.64 o 
   4   8   2      256.05      323.40     17.68 o 
   5   8   2     1337.00     1334.42     42.28 o 
   6   8   2      472.25      526.80     27.94 o 
   7   8   2     2076.59     2013.18     55.88 o 
   8   8   2     1083.78     1055.17     49.25 o 
   9   8   2     1016.80      934.80     41.13 o 
  10   8   2      430.09      468.95     30.26 o 
  11   8   2      437.71      428.59     29.84 o 
  12   8   2      478.78      485.27     32.67 o 
 -13   9   2       39.32       41.77     12.12 o 
 -12   9   2       14.79       12.31      8.02 o 
 -11   9   2        9.26       24.19     10.44 o 
 -10   9   2      126.09       90.74     13.36 o 
  -9   9   2       34.70       36.15     11.49 o 
  -8   9   2       39.73       29.51     18.22 o 
  -7   9   2       34.34       40.13     15.88 o 
  -6   9   2      271.83      307.69     25.10 o 
  -5   9   2      139.30      159.04     13.15 o 
  -4   9   2       11.75       13.28      3.94 o 
  -3   9   2       23.42       15.86      3.69 o 
  -2   9   2       54.69       48.53      4.27 o 
  -1   9   2      137.82      137.80      7.34 o 
   0   9   2      210.29      204.26      9.49 o 
   1   9   2       64.85       69.59      6.34 o 
   2   9   2      200.46      196.63     16.13 o 
   3   9   2      112.14       87.84     12.63 o 
   4   9   2        4.03       -2.85      5.78 o 
   5   9   2        0.04       -4.97      5.82 o 
   6   9   2        7.52       11.82     10.46 o 
   7   9   2      173.94      171.79     18.20 o 
   8   9   2       27.44       11.85      6.55 o 
   9   9   2        0.13       -7.49      7.67 o 
  10   9   2        0.34       -3.68      9.41 o 
  11   9   2       36.43       19.06      9.76 o 
 -11  10   2      259.45      262.89     37.05 o 
 -10  10   2      254.91      272.37     23.69 o 
  -9  10   2      530.39      497.61     40.19 o 
  -8  10   2      641.78      650.87     33.63 o 
  -7  10   2      689.68      664.03     32.96 o 
  -6  10   2      682.46      690.04     32.28 o 
  -5  10   2      261.86      277.51     20.15 o 
  -4  10   2     1677.77     1643.86     35.12 o 
  -3  10   2      399.55      414.27     13.30 o 
  -2  10   2     1449.92     1449.78     24.24 o 
  -1  10   2      486.95      491.45     14.03 o 
   0  10   2      535.37      576.00     20.45 o 
   1  10   2      979.06     1000.40     30.51 o 
   2  10   2      861.79      866.66     34.33 o 
   3  10   2     1462.21     1474.46     56.90 o 
   4  10   2      361.64      395.26     25.23 o 
   5  10   2      785.34      766.30     50.41 o 
   6  10   2      174.54      189.93     18.64 o 
   7  10   2      325.35      299.58     23.44 o 
   8  10   2      275.89      301.28     24.29 o 
   9  10   2      187.31      162.20     28.80 o 
 -10  11   2        5.54       -3.23      7.55 o 
  -9  11   2        4.34        1.48     11.90 o 
  -8  11   2       11.58        3.83      8.07 o 
  -7  11   2       38.11       34.25      8.12 o 
  -6  11   2      124.03      152.12     17.14 o 
  -5  11   2        0.01       15.33      6.98 o 
  -4  11   2       49.57       38.78      5.96 o 
  -3  11   2        0.62       -4.54      5.00 o 
  -2  11   2      117.88      113.58     15.56 o 
  -1  11   2      112.73      119.41     11.85 o 
   0  11   2       14.12       14.63      4.68 o 
   1  11   2        0.50       -0.40      4.48 o 
   2  11   2       82.96       77.88      9.80 o 
   3  11   2      146.49      109.15     13.99 o 
   4  11   2        0.69        5.09      7.13 o 
   5  11   2       13.60        0.02     10.06 o 
   6  11   2        3.91       14.49      8.98 o 
   7  11   2       11.49       28.20     12.63 o 
   8  11   2        0.11       -3.46     13.05 o 
  -7  12   2      358.08      329.48     31.17 o 
  -6  12   2      499.57      492.06     36.59 o 
  -5  12   2      727.67      781.45     45.79 o 
  -4  12   2      373.61      392.20     48.87 o 
  -3  12   2      379.01      324.91     30.27 o 
  -2  12   2      333.26      319.98     29.59 o 
  -1  12   2      228.99      226.90     25.02 o 
   0  12   2      188.86      195.68     22.95 o 
   1  12   2      425.50      395.42     23.55 o 
   2  12   2      423.94      413.95     19.95 o 
   3  12   2      506.72      510.53     25.08 o 
   4  12   2      546.76      514.09     30.69 o 
   5  12   2      323.36      394.77     33.25 o 
  -3  13   2        6.33       -5.09      9.54 o 
  -2  13   2       27.14       21.23     24.50 o 
  -1  13   2        3.55       -6.34      7.94 o 
   0  13   2        5.33       -0.23      7.84 o 
   1  13   2        4.67       15.70      8.73 o 
 -17   1   3      283.69      322.05     22.56 o 
 -16   1   3      212.96      228.69     18.90 o 
 -15   1   3     1169.40     1162.79     40.12 o 
 -14   1   3     1056.15     1031.67     36.49 o 
 -13   1   3      972.90     1007.87     36.13 o 
 -12   1   3      537.02      585.34     25.52 o 
 -11   1   3     1553.77     1646.46     40.05 o 
 -10   1   3      803.20      879.70     31.59 o 
  -9   1   3     3436.73     3411.25     69.34 o 
  -8   1   3     3210.36     3290.29     47.52 o 
  -7   1   3        8.76       -0.28      4.14 o 
  -6   1   3     6543.68     6781.67     54.04 o 
  -5   1   3     8909.02     9093.33     93.40 o 
  -4   1   3     6751.90     6675.16     42.70 o 
  -3   1   3     2205.50     2115.65     25.93 o 
  -2   1   3     4460.50     4318.52     23.54 o 
  -1   1   3      608.21      592.04     10.90 o 
   0   1   3     8495.18     8432.62     39.20 o 
   1   1   3     6503.01     6593.78     37.82 o 
   2   1   3     1936.75     1765.56     18.23 o 
   3   1   3     7267.17     7379.24     59.13 o 
   4   1   3     5387.31     5717.14     44.82 o 
   5   1   3     3840.10     3819.48     35.10 o 
   6   1   3     1260.94     1312.65     23.67 o 
   7   1   3      995.37     1023.90     22.07 o 
   8   1   3      209.95      218.85     10.99 o 
   9   1   3      750.01      725.67     21.11 o 
  10   1   3     1265.98     1248.72     32.32 o 
  11   1   3     2179.09     2110.94     43.84 o 
  12   1   3     1997.79     1933.19     52.29 o 
  13   1   3      515.06      511.03     28.22 o 
  14   1   3      742.42      684.16     33.72 o 
 -17   2   3        7.28       -5.67      7.52 o 
 -16   2   3        9.90       12.55      8.28 o 
 -15   2   3       34.56       16.76      8.57 o 
 -14   2   3       27.82       11.71      6.79 o 
 -13   2   3       19.44       25.65      7.68 o 
 -12   2   3      125.02      113.90     13.68 o 
 -11   2   3       88.92      108.17     14.72 o 
 -10   2   3        0.30        7.25      5.17 o 
  -9   2   3       47.58       46.09      6.34 o 
  -8   2   3        5.40        0.38      4.57 o 
  -7   2   3      965.73     1015.93     18.87 o 
  -6   2   3      869.56      906.24     20.03 o 
  -5   2   3      475.45      546.08     19.84 o 
  -4   2   3      619.16      627.83     15.23 o 
  -3   2   3      503.59      519.52     13.57 o 
  -2   2   3     1263.35     1320.20     20.99 o 
  -1   2   3      146.53      130.42      6.93 o 
   0   2   3       92.41      105.40      4.62 o 
   1   2   3      269.65      299.29      6.43 o 
   2   2   3      328.08      318.56      6.93 o 
   3   2   3       60.68       70.52      3.77 o 
   4   2   3     1414.26     1537.55     18.43 o 
   5   2   3      294.75      290.58      9.27 o 
   6   2   3      207.09      246.06     10.95 o 
   7   2   3        1.08       -1.34      3.08 o 
   8   2   3      146.93      131.49      8.28 o 
   9   2   3       15.73       11.66      3.54 o 
  10   2   3       87.56       87.45      7.64 o 
  11   2   3      244.95      226.29     18.49 o 
  12   2   3        0.13       -1.32      6.05 o 
  13   2   3        0.53       15.17     12.96 o 
  14   2   3       87.26       53.60     13.56 o 
 -17   3   3      177.89      183.66     21.72 o 
 -16   3   3      210.86      203.23     26.87 o 
 -15   3   3      702.11      720.37     38.66 o 
 -14   3   3      842.71      876.15     41.11 o 
 -13   3   3     1269.27     1256.62     38.02 o 
 -12   3   3      868.58      941.80     41.10 o 
 -11   3   3      979.44     1035.87     35.53 o 
 -10   3   3      458.89      414.71     21.55 o 
  -9   3   3     1873.48     1925.37     37.16 o 
  -8   3   3     1671.54     1667.61     21.81 o 
  -7   3   3     1860.73     1824.92     27.91 o 
  -6   3   3     5193.48     5144.79     75.79 o 
  -5   3   3     3123.00     3128.29     47.90 o 
  -4   3   3     5875.11     5894.59     44.60 o 
  -3   3   3     2211.83     2096.06     27.19 o 
  -2   3   3     1434.19     1334.07     20.19 o 
  -1   3   3     1112.53     1071.84     15.77 o 
   0   3   3     2092.83     1979.67     23.78 o 
   1   3   3     4500.56     4512.26     32.18 o 
   2   3   3     5301.57     5280.85     32.84 o 
   3   3   3     4218.40     4234.07     27.01 o 
   4   3   3     5145.95     5058.05     38.13 o 
   5   3   3     4847.75     4895.55     33.30 o 
   6   3   3     3651.06     3671.16     33.80 o 
   7   3   3     2798.97     2769.15     31.10 o 
   8   3   3      919.47      894.80     18.60 o 
   9   3   3      714.09      707.18     19.87 o 
  10   3   3      769.11      751.03     25.48 o 
  11   3   3      834.84      815.30     33.42 o 
  12   3   3      837.23      845.59     49.59 o 
  13   3   3      412.22      357.77     38.52 o 
  14   3   3      265.49      257.99     28.21 o 
 -16   4   3       13.24        3.69      7.49 o 
 -15   4   3       10.27        9.41      9.27 o 
 -14   4   3       56.80       33.56      8.80 o 
 -13   4   3        3.87       -4.09     10.42 o 
 -12   4   3       57.05       61.02     14.19 o 
 -11   4   3       10.49       10.06      5.15 o 
 -10   4   3     1072.57     1082.64     28.91 o 
  -9   4   3       19.57       21.55      5.62 o 
  -8   4   3       24.27       20.74      3.11 o 
  -7   4   3        2.89        4.17      3.24 o 
  -6   4   3      150.52      137.47      8.73 o 
  -5   4   3       52.77       45.34      4.09 o 
  -4   4   3      910.70      934.95     15.66 o 
  -3   4   3     1121.74     1179.70     21.30 o 
  -2   4   3      152.77      174.93      6.40 o 
  -1   4   3     3242.17     3406.16     32.49 o 
   0   4   3      455.46      524.97     10.32 o 
   1   4   3      132.18      121.20      5.62 o 
   2   4   3      689.15      726.86     12.29 o 
   3   4   3       10.86        7.73      2.04 o 
   4   4   3        5.21        8.79      3.84 o 
   5   4   3       49.19       68.04      3.83 o 
   6   4   3      592.12      581.79     11.22 o 
   7   4   3     1900.75     1940.44     23.94 o 
   8   4   3     1225.19     1182.29     36.13 o 
   9   4   3      582.93      551.79     38.05 o 
  10   4   3        0.01        7.67      5.98 o 
  11   4   3       12.80        7.93     14.06 o 
  12   4   3        0.27        5.08     10.33 o 
  13   4   3       30.10       27.30     11.46 o 
  14   4   3        0.87        4.56      8.96 o 
 -16   5   3      165.99      122.91     17.95 o 
 -15   5   3      208.23      206.00     21.51 o 
 -14   5   3      578.34      557.76     41.94 o 
 -13   5   3      922.91      905.59     79.24 o 
 -12   5   3      709.24      671.78     73.19 o 
 -11   5   3     1291.79     1299.52     55.92 o 
 -10   5   3      691.06      619.36     30.16 o 
  -9   5   3      738.08      758.43     24.70 o 
  -8   5   3     1624.94     1605.79     30.60 o 
  -7   5   3     1852.40     1721.86     30.51 o 
  -6   5   3     2384.25     2390.51     48.60 o 
  -5   5   3     3680.49     3748.20     35.62 o 
  -4   5   3     5471.47     5609.33     49.70 o 
  -3   5   3     6591.73     6598.54     69.22 o 
  -2   5   3     2284.85     2185.57     22.66 o 
  -1   5   3      260.04      244.18      8.24 o 
   0   5   3     1158.87     1205.79     31.70 o 
   1   5   3     1493.82     1363.58     19.06 o 
   2   5   3     2328.95     2310.85     23.59 o 
   3   5   3     3107.95     3045.24     27.06 o 
   4   5   3      749.55      742.15     18.66 o 
   5   5   3      857.58      809.65     25.25 o 
   6   5   3     1551.43     1635.01     30.10 o 
   7   5   3      819.23      846.77     31.19 o 
   8   5   3      989.02      993.54     34.56 o 
   9   5   3     2222.66     2233.94     56.08 o 
  10   5   3     1158.42     1072.32     57.71 o 
  11   5   3      873.64      833.55     47.35 o 
  12   5   3      707.62      767.08     46.96 o 
  13   5   3      294.23      287.20     30.07 o 
 -15   6   3        0.33       -0.92     13.77 o 
 -14   6   3        9.73        9.66     11.02 o 
 -13   6   3       37.46       27.49     10.63 o 
 -12   6   3        8.82       10.86      8.79 o 
 -11   6   3       10.46        7.38     11.07 o 
 -10   6   3       40.98       25.57     10.04 o 
  -9   6   3       47.57       49.63      9.12 o 
  -8   6   3        0.48       -8.85      8.85 o 
  -7   6   3        0.60        0.06      3.85 o 
  -6   6   3        1.77       -2.19      4.19 o 
  -5   6   3        1.12        2.44      3.43 o 
  -4   6   3      421.67      416.43     12.21 o 
  -3   6   3      130.02      134.41      5.74 o 
  -2   6   3      278.18      295.85      8.46 o 
  -1   6   3        4.94        6.49      2.19 o 
   0   6   3      394.08      415.41     12.85 o 
   1   6   3      286.48      269.32     12.50 o 
   2   6   3        2.32        2.12      3.80 o 
   3   6   3        0.40       -1.98      3.57 o 
   4   6   3       93.32      100.09     13.93 o 
   5   6   3       70.37       64.03     12.30 o 
   6   6   3      437.23      424.87     40.45 o 
   7   6   3       14.85       16.41     10.33 o 
   8   6   3      624.68      592.51     37.71 o 
   9   6   3       38.81       42.63     11.64 o 
  10   6   3        0.04       -5.95      8.77 o 
  11   6   3       12.46        3.61      8.91 o 
  12   6   3       42.92       28.90     17.36 o 
 -15   7   3      221.60      284.10     74.33 o 
 -14   7   3      741.59      879.66    114.64 o 
 -13   7   3      976.61     1009.37    172.70 o 
 -12   7   3      836.96      782.82     48.17 o 
 -11   7   3      812.47      859.17     66.07 o 
 -10   7   3      404.03      399.82     31.29 o 
  -9   7   3      316.45      331.54     20.40 o 
  -8   7   3      210.79      201.45     18.06 o 
  -7   7   3     1319.09     1287.88     39.82 o 
  -6   7   3      711.80      741.61     22.51 o 
  -5   7   3     1221.89     1221.05     26.02 o 
  -4   7   3     2568.88     2528.04     36.49 o 
  -3   7   3     1595.37     1636.92     21.32 o 
  -2   7   3     1202.94     1203.95     20.06 o 
  -1   7   3     1265.14     1302.86     21.78 o 
   0   7   3     2798.89     2765.99     43.76 o 
   1   7   3     2894.15     2880.07     47.37 o 
   2   7   3     1791.40     1755.46     44.53 o 
   3   7   3     1741.27     1733.11     45.63 o 
   4   7   3      461.97      421.34     20.32 o 
   5   7   3     1594.98     1567.07     64.25 o 
   6   7   3     1445.98     1449.01     56.51 o 
   7   7   3      580.88      616.77     38.49 o 
   8   7   3      398.87      455.05     34.37 o 
   9   7   3      559.98      557.81     39.26 o 
  10   7   3      878.85      936.98     51.85 o 
  11   7   3      360.36      369.31     33.89 o 
  12   7   3      468.81      516.22     53.57 o 
 -14   8   3        6.66       -3.32     11.59 o 
 -13   8   3       12.30       26.67     11.86 o 
 -12   8   3        8.77        2.96      9.71 o 
 -11   8   3        5.90        6.99      9.60 o 
 -10   8   3       55.98       34.69     11.80 o 
  -9   8   3      101.74      121.65     21.61 o 
  -8   8   3        7.21        6.83      7.14 o 
  -7   8   3        3.99        3.85      7.46 o 
  -6   8   3        6.62        6.99      5.18 o 
  -5   8   3      201.25      215.18     12.30 o 
  -4   8   3       17.29       23.23      4.11 o 
  -3   8   3       49.29       53.24      4.43 o 
  -2   8   3       12.07       14.94      3.41 o 
  -1   8   3        1.04       -0.53      3.90 o 
   0   8   3       13.64        5.37      4.03 o 
   1   8   3       24.85       30.77      5.91 o 
   2   8   3      113.29      117.47     10.48 o 
   3   8   3      194.47      188.35     11.98 o 
   4   8   3        2.57        2.91      7.31 o 
   5   8   3        5.21        1.08      8.23 o 
   6   8   3       16.99       22.87     12.85 o 
   7   8   3        1.54        3.38      8.40 o 
   8   8   3       20.14        6.95      9.72 o 
   9   8   3       20.24       24.49     17.59 o 
  10   8   3        0.02       31.35     13.24 o 
  11   8   3       71.83       60.82     19.02 o 
 -12   9   3      379.77      425.47     36.99 o 
 -11   9   3      320.24      348.69     32.71 o 
 -10   9   3      508.21      476.45     36.39 o 
  -9   9   3      459.68      496.95     43.80 o 
  -8   9   3       93.51      100.46     16.25 o 
  -7   9   3      933.67      984.23     46.00 o 
  -6   9   3      508.52      542.88     25.01 o 
  -5   9   3      952.43     1024.16     25.90 o 
  -4   9   3     1647.99     1704.67     27.77 o 
  -3   9   3      705.26      713.25     17.76 o 
  -2   9   3      349.09      361.24     13.99 o 
  -1   9   3      811.02      802.54     20.97 o 
   0   9   3      636.37      629.63     21.76 o 
   1   9   3     1070.15     1057.48     30.69 o 
   2   9   3     1149.85     1085.07     38.89 o 
   3   9   3      789.87      874.02     35.78 o 
   4   9   3      932.15      951.62     33.47 o 
   5   9   3     1357.47     1413.30     47.77 o 
   6   9   3      775.42      738.88     55.12 o 
   7   9   3      377.59      397.65     33.44 o 
   8   9   3      348.59      301.80     30.01 o 
   9   9   3      234.27      270.78     30.24 o 
  10   9   3      663.29      713.86     48.60 o 
 -11  10   3       16.87        5.03      8.93 o 
 -10  10   3        1.61       -0.49      9.37 o 
  -9  10   3       12.56       -0.56      9.79 o 
  -8  10   3        1.05       14.98      9.36 o 
  -7  10   3      128.20      127.80     17.73 o 
  -6  10   3      572.95      551.40     34.32 o 
  -5  10   3      391.89      397.31     31.07 o 
  -4  10   3      130.87      123.63     10.18 o 
  -3  10   3       57.84       45.87      6.65 o 
  -2  10   3       29.42       33.45      6.07 o 
  -1  10   3       67.23       62.25      7.81 o 
   0  10   3        9.68        1.90      7.04 o 
   1  10   3       50.34       55.08      8.15 o 
   2  10   3       10.72        4.37      7.53 o 
   3  10   3      549.20      489.55     28.15 o 
   4  10   3       55.63       25.71     10.07 o 
   5  10   3        4.44       -4.26      8.69 o 
   6  10   3        0.22       -8.34      8.34 o 
   7  10   3       32.78        7.16     11.01 o 
   8  10   3       24.40       15.88     11.77 o 
  -9  11   3      308.15      328.99     30.52 o 
  -8  11   3      432.18      474.22     38.39 o 
  -7  11   3      503.26      505.39     38.13 o 
  -6  11   3      418.07      368.22     31.60 o 
  -5  11   3      979.86      992.71     35.94 o 
  -4  11   3      510.78      562.23     26.29 o 
  -3  11   3      604.94      634.16     49.19 o 
  -2  11   3      403.25      419.49     21.43 o 
  -1  11   3      307.00      312.24     20.07 o 
   0  11   3      228.34      256.52     17.59 o 
   1  11   3      284.32      269.73     23.94 o 
   2  11   3      293.06      273.49     21.41 o 
   3  11   3      390.81      373.56     25.85 o 
   4  11   3      482.79      567.84     32.43 o 
   5  11   3      342.13      350.26     31.23 o 
   6  11   3      327.32      330.73     25.82 o 
  -7  12   3        0.50       -4.37     17.58 o 
  -6  12   3       53.63       61.07     14.50 o 
  -5  12   3       17.11       10.59     19.04 o 
  -4  12   3       30.08       33.46     11.34 o 
  -3  12   3        0.24       -3.75     12.82 o 
  -2  12   3       25.04       42.95     13.58 o 
  -1  12   3       12.13        7.84      7.74 o 
   0  12   3        3.38        2.43      5.54 o 
   1  12   3        1.39        3.66      5.00 o 
   2  12   3        4.64       -1.63      7.64 o 
   3  12   3       61.74       62.41     13.38 o 
   4  12   3        0.71        2.24      7.45 o 
 -17   0   4      491.48      506.28     41.11 o 
 -16   0   4       59.07       85.69     16.99 o 
 -15   0   4      348.36      324.40     40.92 o 
 -14   0   4      122.02      141.46     21.25 o 
 -13   0   4      435.51      444.87     33.60 o 
 -12   0   4     1371.05     1408.97     56.09 o 
 -11   0   4     2898.71     2835.54     75.87 o 
 -10   0   4     2675.10     2658.68     94.14 o 
  -9   0   4      389.75      436.05     37.69 o 
  -8   0   4    11951.75    12232.13    136.54 o 
  -7   0   4        2.96        6.74      6.84 o 
  -6   0   4     9908.43     9899.66    103.79 o 
  -5   0   4     2566.48     2544.89     52.08 o 
  -4   0   4      918.45      905.67     31.20 o 
  -3   0   4     2140.18     2072.61     27.37 o 
  -2   0   4      423.74      398.45     14.49 o 
  -1   0   4     5476.15     5386.38     59.29 o 
   0   0   4       27.24       16.12      3.68 o 
   1   0   4    11468.28    11884.91    161.98 o 
   2   0   4        3.70        8.35      4.91 o 
   3   0   4     3618.66     3648.18     49.60 o 
   4   0   4     4266.32     4124.07     54.83 o 
   5   0   4     1284.40     1348.84     32.70 o 
   6   0   4     3125.24     3180.55     52.46 o 
   7   0   4      427.74      446.61     20.81 o 
   8   0   4     2717.14     2662.03     52.09 o 
   9   0   4     2893.96     2758.17     55.29 o 
  10   0   4      440.68      508.35     24.93 o 
  11   0   4      675.33      649.40     41.40 o 
  12   0   4      155.00      146.51     18.41 o 
  13   0   4      795.52      815.31     63.25 o 
 -17   1   4        0.60       -3.57      7.66 o 
 -16   1   4        0.94        5.47      6.19 o 
 -15   1   4        0.31        3.62      7.07 o 
 -14   1   4       18.94       18.58     10.48 o 
 -13   1   4       15.68       10.15      6.60 o 
 -12   1   4       12.64        5.48      6.38 o 
 -11   1   4       29.78       20.08      8.75 o 
 -10   1   4        2.01        6.70      8.52 o 
  -9   1   4      123.02      135.29     14.78 o 
  -8   1   4       44.07       57.35      7.08 o 
  -7   1   4      921.00      857.16     23.02 o 
  -6   1   4       33.90       20.41      4.82 o 
  -5   1   4       13.50        5.20      2.55 o 
  -4   1   4        8.81        7.03      4.19 o 
  -3   1   4      565.02      604.74     10.09 o 
  -2   1   4      262.39      267.77     10.41 o 
  -1   1   4      493.23      520.68     10.97 o 
   0   1   4      385.18      412.06      9.29 o 
   1   1   4       80.63       78.59      5.10 o 
   2   1   4      103.39      111.32      6.71 o 
   3   1   4        2.29       -1.15      2.28 o 
   4   1   4       11.86       18.57      3.31 o 
   5   1   4       43.13       42.52      4.55 o 
   6   1   4      217.61      222.53     10.04 o 
   7   1   4      190.61      195.68      9.85 o 
   8   1   4       48.35       47.00      5.35 o 
   9   1   4        5.82       13.28      3.94 o 
  10   1   4        0.10        0.74      3.68 o 
  11   1   4        6.47       -3.50      4.69 o 
  12   1   4        5.06        3.14      5.53 o 
  13   1   4        0.44       -0.32      6.66 o 
 -17   2   4      353.28      317.43     27.89 o 
 -16   2   4      216.07      198.56     27.42 o 
 -15   2   4      738.19      773.87     33.23 o 
 -14   2   4      576.67      543.32     26.81 o 
 -13   2   4      540.26      506.44     28.44 o 
 -12   2   4     1234.14     1274.01     42.60 o 
 -11   2   4     1106.52     1096.11     38.03 o 
 -10   2   4      910.81      893.52     28.49 o 
  -9   2   4      576.89      584.23     22.17 o 
  -8   2   4     2542.59     2563.86     35.13 o 
  -7   2   4      165.27      145.36      9.80 o 
  -6   2   4     3381.34     3371.08     43.50 o 
  -5   2   4     1448.88     1407.29     22.25 o 
  -4   2   4     2976.92     2955.83     36.47 o 
  -3   2   4     3458.00     3363.04     34.30 o 
  -2   2   4     4102.93     4085.56     36.77 o 
  -1   2   4     6900.92     6901.03     38.73 o 
   0   2   4     2917.44     2889.41     29.67 o 
   1   2   4     4142.70     4154.35     31.90 o 
   2   2   4      651.03      650.01     13.04 o 
   3   2   4     2353.87     2413.00     25.99 o 
   4   2   4     3150.73     3212.20     28.22 o 
   5   2   4     3925.31     3957.53     38.54 o 
   6   2   4     1276.38     1329.61     23.30 o 
   7   2   4      888.10      888.96     25.81 o 
   8   2   4      667.10      667.05     18.18 o 
   9   2   4     1214.47     1193.91     25.25 o 
  10   2   4      681.40      696.85     31.32 o 
  11   2   4      646.78      676.76     32.24 o 
  12   2   4      443.63      459.30     27.44 o 
  13   2   4      440.74      422.28     27.39 o 
 -17   3   4        7.13      -14.00     14.00 o 
 -16   3   4        3.00        7.73      8.91 o 
 -15   3   4        0.01        2.30      7.91 o 
 -14   3   4       41.06       42.63     13.66 o 
 -13   3   4       48.45       51.19      9.95 o 
 -12   3   4        3.53       -5.65      5.65 o 
 -11   3   4       19.22       10.17      6.30 o 
 -10   3   4       94.17      101.77     14.08 o 
  -9   3   4       32.39       32.39      5.49 o 
  -8   3   4       30.58       41.57      5.03 o 
  -7   3   4      406.05      447.39     16.41 o 
  -6   3   4      162.22      176.98     13.89 o 
  -5   3   4        5.90        2.81      2.89 o 
  -4   3   4      626.14      697.96     18.05 o 
  -3   3   4       68.11       79.87      5.47 o 
  -2   3   4       79.09       87.72      6.24 o 
  -1   3   4      428.02      406.54     13.92 o 
   0   3   4       74.66       83.30      4.90 o 
   1   3   4        6.11        5.58      3.73 o 
   2   3   4      926.76      916.55     21.02 o 
   3   3   4      189.54      197.55      7.14 o 
   4   3   4      296.37      315.22      9.38 o 
   5   3   4        7.70        4.49      2.86 o 
   6   3   4        0.21       -2.24      2.63 o 
   7   3   4      184.18      177.96      8.35 o 
   8   3   4       11.37       16.93      4.44 o 
   9   3   4       30.11       29.64      6.21 o 
  10   3   4        4.95        1.43      4.67 o 
  11   3   4       70.40       66.05     10.87 o 
  12   3   4        0.98        2.97      6.32 o 
  13   3   4        0.02       -7.17      7.17 o 
 -16   4   4      227.80      240.82     24.82 o 
 -15   4   4      444.49      454.95     31.33 o 
 -14   4   4      558.15      534.21     40.85 o 
 -13   4   4      672.93      699.03     44.54 o 
 -12   4   4      834.38      795.58     45.31 o 
 -11   4   4     1271.39     1250.07     34.01 o 
 -10   4   4     1006.83      990.79     29.14 o 
  -9   4   4      405.98      427.60     13.68 o 
  -8   4   4      234.95      251.86     10.98 o 
  -7   4   4      321.21      306.18     13.63 o 
  -6   4   4     2199.27     2146.87     31.23 o 
  -5   4   4     4148.26     3876.81     61.80 o 
  -4   4   4     4512.93     4504.81     50.69 o 
  -3   4   4     5110.25     5228.17     43.97 o 
  -2   4   4     2195.05     2186.59     28.54 o 
  -1   4   4     2341.73     2313.21     24.22 o 
   0   4   4     1905.53     1870.14     30.63 o 
   1   4   4     1611.74     1567.03     28.07 o 
   2   4   4     1327.96     1282.99     25.52 o 
   3   4   4     1721.50     1691.53     34.51 o 
   4   4   4     2093.78     2061.20     32.73 o 
   5   4   4     1548.97     1540.80     19.93 o 
   6   4   4     1949.49     1967.93     28.63 o 
   7   4   4      746.27      731.37     26.46 o 
   8   4   4      479.66      469.32     21.89 o 
   9   4   4      651.08      620.92     25.64 o 
  10   4   4      814.30      813.00     36.75 o 
  11   4   4      779.76      728.50     44.41 o 
  12   4   4      620.68      576.71     40.76 o 
 -16   5   4        0.48        2.79      8.86 o 
 -15   5   4        2.00        7.76      8.80 o 
 -14   5   4       75.65       51.49     15.20 o 
 -13   5   4       24.38       18.03      9.11 o 
 -12   5   4       36.64       36.58     11.31 o 
 -11   5   4       12.88        6.15      7.09 o 
 -10   5   4        0.43       12.55      7.88 o 
  -9   5   4        6.67       13.27      5.50 o 
  -8   5   4       10.09        8.86      4.77 o 
  -7   5   4       25.85       19.37      6.40 o 
  -6   5   4       18.79       17.00      3.33 o 
  -5   5   4        4.34       -0.45      4.06 o 
  -4   5   4       32.23       43.12      9.20 o 
  -3   5   4       16.44       18.70      4.44 o 
  -2   5   4      145.32      174.45      9.47 o 
  -1   5   4       55.08       46.34      5.87 o 
   0   5   4      429.59      411.69     16.83 o 
   1   5   4       11.49        5.14      2.88 o 
   2   5   4      683.59      665.05     18.93 o 
   3   5   4        7.83        6.31      4.15 o 
   4   5   4       61.70       65.99      8.49 o 
   5   5   4       17.91       10.61      5.41 o 
   6   5   4       14.24        8.62      7.53 o 
   7   5   4      335.44      345.21     19.03 o 
   8   5   4       18.40       18.46      5.33 o 
   9   5   4        3.61        2.03      5.47 o 
  10   5   4        6.78        5.23     15.39 o 
  11   5   4      125.03      116.43     31.20 o 
  12   5   4        0.29      -10.75     10.75 o 
 -15   6   4      168.77      128.20     25.53 o 
 -14   6   4      275.91      284.19     31.23 o 
 -13   6   4      698.79      730.23     72.92 o 
 -12   6   4      441.49      453.89     27.41 o 
 -11   6   4     1555.43     1521.27     62.41 o 
 -10   6   4     1330.33     1422.43     44.38 o 
  -9   6   4      501.66      543.61     26.94 o 
  -8   6   4      290.92      316.12     19.77 o 
  -7   6   4      706.11      694.97     27.73 o 
  -6   6   4     1976.94     1866.94     33.76 o 
  -5   6   4     3033.24     3080.86     42.05 o 
  -4   6   4     1367.10     1348.14     26.84 o 
  -3   6   4     3589.67     3814.23     40.24 o 
  -2   6   4      359.32      367.64     10.54 o 
  -1   6   4      837.77      871.31     24.95 o 
   0   6   4      150.44      162.18     14.05 o 
   1   6   4      499.50      511.70     24.38 o 
   2   6   4      963.63      920.45     33.46 o 
   3   6   4     1857.53     1885.92     43.38 o 
   4   6   4     3737.26     3678.44     59.00 o 
   5   6   4      373.04      394.19     22.27 o 
   6   6   4     3915.47     3931.25     63.71 o 
   7   6   4      123.39      137.86     13.11 o 
   8   6   4      555.42      560.85     25.43 o 
   9   6   4      367.75      355.44     25.66 o 
  10   6   4      452.90      425.31     54.93 o 
  11   6   4      624.47      627.39     44.66 o 
 -14   7   4       17.90       10.63     11.89 o 
 -13   7   4        1.12       -0.45      9.55 o 
 -12   7   4       63.26       63.30     14.96 o 
 -11   7   4        3.09       -8.47      8.47 o 
 -10   7   4      121.51      133.16     18.61 o 
  -9   7   4       65.03       61.52      9.36 o 
  -8   7   4       64.19       45.63      8.55 o 
  -7   7   4        2.63        3.46      4.95 o 
  -6   7   4       14.38        6.68      4.19 o 
  -5   7   4       24.04       26.99      5.54 o 
  -4   7   4        0.19       -0.52      3.62 o 
  -3   7   4       67.30       53.75      5.85 o 
  -2   7   4       10.89        7.09      2.51 o 
  -1   7   4        2.12       -1.86      3.52 o 
   0   7   4       92.67       98.29     17.95 o 
   1   7   4        0.09       -6.25      6.69 o 
   2   7   4        0.07        7.32      6.30 o 
   3   7   4        4.57        7.30      6.58 o 
   4   7   4      109.93      109.33     13.52 o 
   5   7   4      238.00      212.37     18.31 o 
   6   7   4      296.27      270.73     24.17 o 
   7   7   4       41.94       28.12     16.21 o 
   8   7   4        0.02       12.39      7.67 o 
   9   7   4        3.07        3.77      6.60 o 
  10   7   4        0.07        8.72     10.71 o 
 -13   8   4      381.51      355.53     33.96 o 
 -12   8   4      443.65      444.96     62.72 o 
 -11   8   4      487.68      532.22     70.69 o 
 -10   8   4      359.56      372.09     49.11 o 
  -9   8   4      483.03      510.87     34.84 o 
  -8   8   4       15.20        5.07      6.21 o 
  -7   8   4     1299.41     1350.33     34.03 o 
  -6   8   4      507.09      511.99     18.97 o 
  -5   8   4     1090.99     1063.21     26.48 o 
  -4   8   4     1016.00     1001.03     23.40 o 
  -3   8   4     1312.89     1330.31     31.81 o 
  -2   8   4     1394.52     1402.51     32.23 o 
  -1   8   4      939.83     1000.51     37.11 o 
   0   8   4      861.16      869.00     28.47 o 
   1   8   4       43.31       50.33      7.89 o 
   2   8   4     1382.94     1353.89     43.74 o 
   3   8   4     1101.31     1108.46     43.45 o 
   4   8   4     2323.51     2330.22     60.04 o 
   5   8   4     1229.91     1210.70     44.53 o 
   6   8   4      738.74      715.16     35.29 o 
   7   8   4      363.59      371.21     26.34 o 
   8   8   4      200.68      189.38     19.85 o 
   9   8   4      155.35      137.81     24.43 o 
 -12   9   4        0.02       -8.72      8.72 o 
 -11   9   4        0.03        1.47      8.85 o 
 -10   9   4        4.81       22.12     15.99 o 
  -9   9   4      349.40      359.40     30.05 o 
  -8   9   4       30.74       26.21     12.88 o 
  -7   9   4       40.44       33.70      7.02 o 
  -6   9   4       10.83       21.83      6.12 o 
  -5   9   4       11.08       16.42      5.58 o 
  -4   9   4      165.18      156.25     11.72 o 
  -3   9   4      369.41      356.12     17.34 o 
  -2   9   4      163.66      135.84     10.55 o 
  -1   9   4       41.82       47.60      6.81 o 
   0   9   4       32.90       13.15      7.12 o 
   1   9   4       95.07       65.92      9.22 o 
   2   9   4      103.58      108.33     14.29 o 
   3   9   4        0.20       10.11      6.77 o 
   4   9   4        2.17       13.55      8.77 o 
   5   9   4       16.16       23.29      9.33 o 
   6   9   4       29.60       19.66     12.03 o 
   7   9   4        0.05       -7.58      7.58 o 
   8   9   4       48.14       67.86     12.98 o 
 -11  10   4      305.82      330.71     32.46 o 
 -10  10   4      313.73      467.74     57.52 o 
  -9  10   4      315.67      319.45     46.44 o 
  -8  10   4       71.50       82.45     24.82 o 
  -7  10   4      653.41      724.36     65.01 o 
  -6  10   4      286.52      308.99     29.41 o 
  -5  10   4      874.53      867.36     32.30 o 
  -4  10   4      669.63      687.37     24.61 o 
  -3  10   4      534.09      540.17     24.15 o 
  -2  10   4      662.98      700.02     24.80 o 
  -1  10   4      297.47      298.47     16.40 o 
   0  10   4      636.37      639.32     31.80 o 
   1  10   4      109.96      102.65     16.44 o 
   2  10   4      550.81      489.65     29.04 o 
   3  10   4      311.47      334.04     31.52 o 
   4  10   4      374.15      415.49     41.79 o 
   5  10   4      389.91      376.51     32.92 o 
   6  10   4      170.23      189.85     20.10 o 
   7  10   4      389.21      406.23     29.46 o 
  -8  11   4        6.70        0.61     14.94 o 
  -7  11   4       10.18       -1.29     11.04 o 
  -6  11   4        1.58        8.63      9.16 o 
  -5  11   4        0.11       -7.32      7.89 o 
  -4  11   4        0.58        1.72      6.14 o 
  -3  11   4       80.07       66.52      9.84 o 
  -2  11   4       32.58       28.72      7.60 o 
  -1  11   4        7.39        5.80      7.08 o 
   0  11   4      133.11      133.01     13.35 o 
   1  11   4        1.43        2.77      9.16 o 
   2  11   4        0.03        1.24      6.32 o 
   3  11   4        1.98        6.19      6.84 o 
   4  11   4        2.28       -5.14     10.52 o 
   5  11   4        9.38        5.74      7.22 o 
  -5  12   4      188.13      150.85     30.22 o 
  -4  12   4      217.38      196.47     55.37 o 
  -3  12   4      157.34      124.18     20.71 o 
  -2  12   4      362.56      337.35     41.94 o 
  -1  12   4      374.23      363.45     22.37 o 
   0  12   4      371.80      385.55     25.71 o 
   1  12   4      411.63      406.51     24.30 o 
 -17   1   5      180.12      154.29     20.26 o 
 -16   1   5      134.24      177.07     17.32 o 
 -15   1   5       79.17      106.85     13.22 o 
 -14   1   5      497.01      539.46     27.67 o 
 -13   1   5      553.29      555.77     26.95 o 
 -12   1   5      967.27      945.23     38.09 o 
 -11   1   5     3102.73     3126.05     57.99 o 
 -10   1   5      148.35      137.70     15.19 o 
  -9   1   5      815.53      858.20     23.57 o 
  -8   1   5     1233.89     1275.53     31.38 o 
  -7   1   5     1745.27     1832.18     35.61 o 
  -6   1   5      589.43      662.70     21.45 o 
  -5   1   5     2251.95     2181.91     33.11 o 
  -4   1   5     2027.51     2078.61     24.57 o 
  -3   1   5     3758.45     3798.86     28.18 o 
  -2   1   5     6474.40     6625.56     56.13 o 
  -1   1   5      765.10      723.28     17.31 o 
   0   1   5     1115.90     1053.07     19.82 o 
   1   1   5     1003.46     1025.95     25.98 o 
   2   1   5     1691.87     1683.96     33.38 o 
   3   1   5      787.79      827.52     24.02 o 
   4   1   5      797.13      854.59     21.93 o 
   5   1   5      851.16      844.91     21.14 o 
   6   1   5     1923.33     1925.30     30.90 o 
   7   1   5     2021.69     2069.25     33.30 o 
   8   1   5     1422.74     1445.23     28.87 o 
   9   1   5     1412.96     1394.22     32.58 o 
  10   1   5      263.97      274.61     20.44 o 
  11   1   5      422.36      421.05     25.53 o 
  12   1   5      429.52      556.78     53.18 o 
 -16   2   5        0.80        8.75      6.95 o 
 -15   2   5        8.71       22.21      7.94 o 
 -14   2   5       31.50       40.49      9.23 o 
 -13   2   5        0.01        0.13      7.99 o 
 -12   2   5        5.88       11.88      7.08 o 
 -11   2   5       10.44        7.01      6.80 o 
 -10   2   5      471.64      477.36     22.06 o 
  -9   2   5      127.10      122.76     10.64 o 
  -8   2   5       61.12       62.15      7.19 o 
  -7   2   5      148.64      125.92     10.26 o 
  -6   2   5       35.84       28.02      5.86 o 
  -5   2   5      146.74      165.18     10.11 o 
  -4   2   5        0.01       -1.63      3.71 o 
  -3   2   5        0.38       -3.86      3.86 o 
  -2   2   5       15.81       10.84      3.20 o 
  -1   2   5      902.62      863.87     17.94 o 
   0   2   5       40.08       34.55      3.74 o 
   1   2   5      237.20      232.27      8.32 o 
   2   2   5       23.47       19.95      4.06 o 
   3   2   5       69.47       81.06      6.16 o 
   4   2   5       39.43       40.02      4.92 o 
   5   2   5        1.66        0.40      3.18 o 
   6   2   5        3.03        1.63      3.14 o 
   7   2   5        0.52       -3.07      3.82 o 
   8   2   5      159.62      155.61     10.13 o 
   9   2   5        5.54        3.41      5.16 o 
  10   2   5       16.66        2.29      5.79 o 
  11   2   5       86.25       79.00     10.14 o 
  12   2   5       37.97       47.76     10.79 o 
 -16   3   5      218.64      236.54     24.43 o 
 -15   3   5      138.55      155.65     23.04 o 
 -14   3   5      356.40      393.37     35.60 o 
 -13   3   5      261.85      245.50     20.35 o 
 -12   3   5     1001.24     1001.21     33.75 o 
 -11   3   5     1478.80     1403.27     38.50 o 
 -10   3   5      544.49      584.76     24.19 o 
  -9   3   5     1332.75     1312.29     27.90 o 
  -8   3   5      308.16      348.84     16.46 o 
  -7   3   5      902.66      883.69     19.74 o 
  -6   3   5      521.23      483.03     19.66 o 
  -5   3   5      699.26      657.19     17.89 o 
  -4   3   5     1501.52     1499.35     26.61 o 
  -3   3   5     2614.17     2631.54     34.86 o 
  -2   3   5     4339.55     4319.97     48.90 o 
  -1   3   5     3032.89     2954.14     53.93 o 
   0   3   5     2069.39     2034.37     21.57 o 
   1   3   5     1094.22     1072.84     16.14 o 
   2   3   5     1874.66     1852.16     25.70 o 
   3   3   5     2174.24     2251.35     35.73 o 
   4   3   5     2101.53     2145.74     32.63 o 
   5   3   5     1430.83     1432.16     27.17 o 
   6   3   5      627.19      659.33     18.89 o 
   7   3   5      425.59      438.67     18.03 o 
   8   3   5      468.99      451.64     22.32 o 
   9   3   5      417.87      400.22     21.64 o 
  10   3   5      322.68      338.43     20.51 o 
  11   3   5      265.83      253.07     21.53 o 
 -16   4   5        4.21       18.78     10.12 o 
 -15   4   5       62.81       78.45     27.03 o 
 -14   4   5        0.00       -2.97     11.13 o 
 -13   4   5      185.36      190.80     34.45 o 
 -12   4   5        0.54       -8.82      8.82 o 
 -11   4   5      105.51      110.46     14.64 o 
 -10   4   5      215.91      238.05     15.76 o 
  -9   4   5       92.94       95.77     12.33 o 
  -8   4   5       22.06       27.45      6.04 o 
  -7   4   5        0.15       -0.06      6.41 o 
  -6   4   5      644.91      624.95     22.43 o 
  -5   4   5      120.09      139.49     14.38 o 
  -4   4   5      463.37      507.05     15.61 o 
  -3   4   5       38.16       32.51      4.67 o 
  -2   4   5       55.63       60.62      5.54 o 
  -1   4   5       26.04       21.95      3.50 o 
   0   4   5        4.87        4.30      5.49 o 
   1   4   5        9.64       -4.83      4.83 o 
   2   4   5      130.67      136.19     10.87 o 
   3   4   5     1633.79     1646.27     39.97 o 
   4   4   5     1563.89     1530.26     31.37 o 
   5   4   5      390.52      393.10     14.29 o 
   6   4   5      197.06      196.94     14.80 o 
   7   4   5        4.86        8.59      5.95 o 
   8   4   5        7.02        4.67      5.90 o 
   9   4   5        4.76        2.84      5.52 o 
  10   4   5      122.72      109.77     14.49 o 
  11   4   5        1.21        7.80     11.02 o 
 -15   5   5       59.89       52.85     15.41 o 
 -14   5   5      183.62      190.97     25.35 o 
 -13   5   5      431.37      462.46     29.79 o 
 -12   5   5      602.66      599.40     44.50 o 
 -11   5   5      942.68      942.08     38.75 o 
 -10   5   5     1049.44     1039.70     39.23 o 
  -9   5   5      965.14     1014.74     30.26 o 
  -8   5   5      888.59      861.98     33.24 o 
  -7   5   5      722.22      746.51     29.72 o 
  -6   5   5     1530.11     1564.21     31.96 o 
  -5   5   5     1321.39     1244.69     27.52 o 
  -4   5   5      568.30      508.43     16.90 o 
  -3   5   5      906.88      861.29     20.87 o 
  -2   5   5     1374.38     1378.29     23.36 o 
  -1   5   5      945.77      932.46     24.65 o 
   0   5   5     1187.30     1189.68     27.81 o 
   1   5   5      423.67      451.38     21.41 o 
   2   5   5      181.99      203.47     11.85 o 
   3   5   5     1765.04     1804.70     37.56 o 
   4   5   5     1899.83     1941.82     44.41 o 
   5   5   5     1021.93      992.71     34.41 o 
   6   5   5     1442.50     1401.78     39.26 o 
   7   5   5     1059.96     1034.16     34.67 o 
   8   5   5      595.34      631.54     27.70 o 
   9   5   5      603.45      635.61     28.48 o 
  10   5   5      211.99      235.65     21.88 o 
 -15   6   5        0.35        1.18     10.76 o 
 -14   6   5        5.35       17.71      9.33 o 
 -13   6   5        3.07       -4.66     15.85 o 
 -12   6   5       37.90       24.55      6.94 o 
 -11   6   5        5.85       -0.85      6.73 o 
 -10   6   5       29.95       41.09      9.08 o 
  -9   6   5       12.95        8.28      7.95 o 
  -8   6   5        0.05       12.20      5.97 o 
  -7   6   5       72.09       71.17     11.85 o 
  -6   6   5       96.31       79.26      7.97 o 
  -5   6   5      165.72      177.22     10.83 o 
  -4   6   5        1.87        4.17      3.54 o 
  -3   6   5       71.81       67.10      8.68 o 
  -2   6   5      114.98      129.26     13.22 o 
  -1   6   5       57.18       62.95     10.60 o 
   0   6   5        5.97        4.79      6.54 o 
   1   6   5        5.73        1.90      6.14 o 
   2   6   5       95.22       74.66      9.10 o 
   3   6   5      485.76      482.06     26.21 o 
   4   6   5       24.56       13.23      7.09 o 
   5   6   5      439.19      439.14     22.69 o 
   6   6   5        5.28        8.35      6.43 o 
   7   6   5       22.13       26.75      7.65 o 
   8   6   5       22.93       26.09      7.73 o 
   9   6   5        5.95       -5.42     11.91 o 
  10   6   5        7.91        1.38      7.78 o 
 -14   7   5      126.41      108.62     32.18 o 
 -13   7   5      172.90      128.81     21.94 o 
 -12   7   5      271.26      286.42     29.34 o 
 -11   7   5       83.85       84.22     14.71 o 
 -10   7   5      674.92      734.19     33.80 o 
  -9   7   5      685.68      706.29     32.08 o 
  -8   7   5      465.83      474.77     29.20 o 
  -7   7   5      443.92      459.18     20.61 o 
  -6   7   5      620.40      620.36     21.03 o 
  -5   7   5      708.18      688.86     23.44 o 
  -4   7   5      953.93      930.73     27.04 o 
  -3   7   5     1660.83     1661.50     36.01 o 
  -2   7   5     1664.51     1723.07     40.89 o 
  -1   7   5      922.49      922.82     35.09 o 
   0   7   5      775.31      824.74     33.61 o 
   1   7   5      138.80      141.30     14.75 o 
   2   7   5      261.13      294.43     21.25 o 
   3   7   5     1147.26     1089.72     91.17 o 
   4   7   5     1025.31     1086.17     51.50 o 
   5   7   5      682.97      711.13     34.95 o 
   6   7   5      339.69      318.07     24.16 o 
   7   7   5      775.76      735.42     37.13 o 
   8   7   5      230.51      179.13     23.20 o 
   9   7   5      254.63      259.82     23.48 o 
 -13   8   5        0.51       17.52     11.40 o 
 -12   8   5       42.52       30.62     11.72 o 
 -11   8   5        3.73       -3.55      8.62 o 
 -10   8   5       16.50       15.79      8.89 o 
  -9   8   5       28.92       27.14     13.22 o 
  -8   8   5       18.53       19.68      9.33 o 
  -7   8   5        5.84        8.67     10.79 o 
  -6   8   5        7.69       15.82      6.42 o 
  -5   8   5        4.32        3.94      5.31 o 
  -4   8   5       40.50       37.50      6.71 o 
  -3   8   5       26.39       18.97      9.91 o 
  -2   8   5       85.09       86.60      9.69 o 
  -1   8   5       46.85       37.59      7.59 o 
   0   8   5       78.27       70.79     10.60 o 
   1   8   5        0.05       -6.29      6.29 o 
   2   8   5        3.20       -6.03      7.92 o 
   3   8   5        0.04        3.41      6.68 o 
   4   8   5        9.30        0.63      8.44 o 
   5   8   5       13.84       12.54      9.51 o 
   6   8   5        0.54       -2.54      6.78 o 
   7   8   5        2.21       17.35      8.09 o 
   8   8   5       67.19       65.11     14.31 o 
 -11   9   5       55.47       21.89     19.05 o 
 -10   9   5      436.71      524.80     60.15 o 
  -9   9   5      338.25      275.19     43.54 o 
  -8   9   5      224.63      241.07     24.59 o 
  -7   9   5      358.56      389.58     23.81 o 
  -6   9   5      293.25      290.04     16.84 o 
  -5   9   5      243.04      223.12     14.55 o 
  -4   9   5      591.15      591.28     23.41 o 
  -3   9   5      832.61      859.24     31.06 o 
  -2   9   5      626.17      607.40     23.77 o 
  -1   9   5      749.56      787.96     26.94 o 
   0   9   5      567.96      582.68     26.07 o 
   1   9   5      405.09      454.25     27.01 o 
   2   9   5      631.05      675.89     47.83 o 
   3   9   5      528.44      543.60     31.71 o 
   4   9   5      279.68      275.13     28.46 o 
   5   9   5      416.37      444.86     36.32 o 
   6   9   5      182.60      164.39     22.45 o 
  -9  10   5      251.48      190.58     37.71 o 
  -8  10   5        5.64        6.53     15.86 o 
  -7  10   5       13.09       35.74     12.24 o 
  -6  10   5       40.08       61.88      9.92 o 
  -5  10   5       19.70       25.12      7.69 o 
  -4  10   5       39.60       41.97      7.30 o 
  -3  10   5        2.19        3.93      6.23 o 
  -2  10   5       95.77       79.83      9.69 o 
  -1  10   5       19.32       12.32      6.73 o 
   0  10   5      299.70      280.56     22.27 o 
   1  10   5        1.01       11.87      7.34 o 
   2  10   5       25.24       34.54     10.71 o 
   3  10   5        0.07        0.62      7.87 o 
   4  10   5       13.04       22.47     10.15 o 
   5  10   5      120.19      125.18     21.31 o 
  -7  11   5      180.44      194.68     26.70 o 
  -6  11   5      174.91      170.16     19.26 o 
  -5  11   5      207.97      212.69     21.27 o 
  -4  11   5      195.52      203.42     17.42 o 
  -3  11   5      222.10      224.47     17.50 o 
  -2  11   5      235.93      253.88     19.04 o 
  -1  11   5      245.60      279.56     20.14 o 
   0  11   5      154.40      154.15     15.39 o 
   1  11   5      286.89      330.37     25.89 o 
   2  11   5      214.64      198.65     20.91 o 
 -16   0   6       80.89       67.58     17.42 o 
 -15   0   6      172.53      196.33     25.64 o 
 -14   0   6      744.29      772.53     47.95 o 
 -13   0   6     1097.19     1068.39     74.81 o 
 -12   0   6       56.74       82.19     21.64 o 
 -11   0   6     2880.09     2786.41     81.20 o 
 -10   0   6      406.62      498.58     33.71 o 
  -9   0   6     1055.39     1035.03     35.52 o 
  -8   0   6      511.71      557.01     36.93 o 
  -7   0   6       92.26       78.15     13.17 o 
  -6   0   6      435.98      440.06     47.47 o 
  -5   0   6      533.43      507.37     20.10 o 
  -4   0   6     3122.05     3102.00     40.87 o 
  -3   0   6      162.13      159.35      9.64 o 
  -2   0   6     4408.51     4240.68     67.82 o 
  -1   0   6      825.66      762.70     35.26 o 
   0   0   6      926.49      912.49     38.68 o 
   1   0   6     1552.56     1540.70     55.97 o 
   2   0   6      316.59      303.11     22.88 o 
   3   0   6     1914.67     1975.27     57.65 o 
   4   0   6      646.40      713.99     54.00 o 
   5   0   6     1146.94     1251.45    105.36 o 
   6   0   6     2696.36     2626.63     55.24 o 
   7   0   6      443.93      500.61     34.53 o 
   8   0   6      604.78      578.17     35.00 o 
   9   0   6       79.70       60.28     23.12 o 
 -16   1   6        0.20       12.26      7.89 o 
 -15   1   6        2.72       -2.31      5.62 o 
 -14   1   6       11.90       18.66      7.38 o 
 -13   1   6       20.76       14.58      7.80 o 
 -12   1   6        0.93       -5.61      6.95 o 
 -11   1   6        2.26       -6.80      6.80 o 
 -10   1   6      151.17      120.79     10.40 o 
  -9   1   6       14.80        5.95      5.30 o 
  -8   1   6       19.87       14.88      6.26 o 
  -7   1   6       15.92       11.01      5.39 o 
  -6   1   6      204.20      196.67     10.18 o 
  -5   1   6      207.45      216.13      8.50 o 
  -4   1   6       34.20       30.61      3.22 o 
  -3   1   6        1.38        1.00      3.30 o 
  -2   1   6       28.03       11.36      4.28 o 
  -1   1   6      222.27      217.83     12.36 o 
   0   1   6       43.71       35.29      7.74 o 
   1   1   6       14.62       14.80      5.34 o 
   2   1   6        0.83        4.17      5.47 o 
   3   1   6       49.66       53.67      7.30 o 
   4   1   6      231.44      225.33     14.23 o 
   5   1   6       45.16       62.26      8.40 o 
   6   1   6        0.95        0.13      4.17 o 
   7   1   6        3.63        2.72      4.51 o 
   8   1   6       27.53       25.23      5.08 o 
   9   1   6        1.28       -7.28      7.28 o 
  10   1   6        2.31       -5.66      7.78 o 
 -16   2   6       68.94       67.69     13.43 o 
 -15   2   6      112.73      132.56     14.93 o 
 -14   2   6      289.27      276.46     23.01 o 
 -13   2   6      236.19      258.99     21.77 o 
 -12   2   6      125.58      131.47     13.15 o 
 -11   2   6     1153.75     1119.12     36.50 o 
 -10   2   6      450.98      472.17     18.89 o 
  -9   2   6     1252.21     1198.38     30.36 o 
  -8   2   6      510.16      493.92     21.66 o 
  -7   2   6      402.86      412.69     19.00 o 
  -6   2   6      650.36      627.18     20.38 o 
  -5   2   6     1018.08     1025.45     24.96 o 
  -4   2   6     2731.91     2761.59     37.20 o 
  -3   2   6     1606.40     1607.12     23.16 o 
  -2   2   6     2424.94     2499.44     33.34 o 
  -1   2   6      825.62      790.55     22.43 o 
   0   2   6      891.05      920.41     39.04 o 
   1   2   6      641.92      628.70     20.65 o 
   2   2   6     1359.10     1375.12     30.60 o 
   3   2   6      946.10     1012.77     26.66 o 
   4   2   6      674.62      716.60     22.71 o 
   5   2   6      544.29      565.66     20.65 o 
   6   2   6     1053.08     1027.42     25.64 o 
   7   2   6      596.61      576.98     22.20 o 
   8   2   6      509.48      547.77     25.32 o 
   9   2   6      286.11      268.02     18.37 o 
  10   2   6      220.53      214.59     16.85 o 
 -16   3   6        7.33       -3.88     17.35 o 
 -15   3   6       32.54       20.60     20.70 o 
 -14   3   6       22.80       32.72     12.94 o 
 -13   3   6       11.89       16.72      6.60 o 
 -12   3   6       13.68       21.11     10.16 o 
 -11   3   6       11.81        4.47      7.65 o 
 -10   3   6      122.44      113.58     11.94 o 
  -9   3   6      155.05      171.46     16.95 o 
  -8   3   6       35.57       24.22      6.01 o 
  -7   3   6        1.02       -2.45      5.00 o 
  -6   3   6        4.85       -3.65      5.14 o 
  -5   3   6        9.44        6.60      4.39 o 
  -4   3   6        6.56        5.22      4.69 o 
  -3   3   6       48.86       39.47      6.04 o 
  -2   3   6        7.59       -1.35      6.27 o 
  -1   3   6      156.80      163.21     11.18 o 
   0   3   6      269.40      257.49     13.80 o 
   1   3   6      367.29      406.41     19.41 o 
   2   3   6      148.79      149.51     12.31 o 
   3   3   6       14.59        9.31      4.57 o 
   4   3   6        5.98        5.95      4.15 o 
   5   3   6        8.74       15.06      4.32 o 
   6   3   6       50.42       44.15      6.77 o 
   7   3   6        5.71       10.46      5.92 o 
   8   3   6       76.63       67.55      9.59 o 
   9   3   6       17.03        8.13      5.32 o 
  10   3   6        5.06       -2.51      8.25 o 
 -15   4   6       75.99      107.38     20.85 o 
 -14   4   6      152.59      157.10     23.42 o 
 -13   4   6      213.61      219.44     20.94 o 
 -12   4   6      289.35      260.48     21.98 o 
 -11   4   6      338.73      340.38     20.06 o 
 -10   4   6      391.93      401.10     21.16 o 
  -9   4   6     1211.82     1227.81     42.81 o 
  -8   4   6     1672.94     1617.32     38.22 o 
  -7   4   6      839.14      882.70     33.91 o 
  -6   4   6      706.67      715.47     25.52 o 
  -5   4   6      281.93      304.59     13.10 o 
  -4   4   6      806.80      783.50     19.11 o 
  -3   4   6     1381.21     1279.31     23.64 o 
  -2   4   6     1404.94     1385.04     31.35 o 
  -1   4   6      930.53      878.94     25.04 o 
   0   4   6      842.16      832.02     24.70 o 
   1   4   6     1098.80     1118.22     31.94 o 
   2   4   6      444.65      449.85     20.51 o 
   3   4   6      665.25      648.56     27.76 o 
   4   4   6      403.26      438.27     25.87 o 
   5   4   6      499.31      455.89     26.63 o 
   6   4   6      882.37      880.99     32.64 o 
   7   4   6     1012.47      951.21     46.80 o 
   8   4   6      742.40      756.71     31.48 o 
   9   4   6      349.38      386.03     23.11 o 
 -14   5   6        0.30       -3.28      9.59 o 
 -13   5   6        2.00       16.39      8.64 o 
 -12   5   6        8.43       47.37     11.10 o 
 -11   5   6        3.63        2.20      7.42 o 
 -10   5   6        8.99       13.52      7.64 o 
  -9   5   6      123.59      110.77     13.97 o 
  -8   5   6        0.40        8.06      6.53 o 
  -7   5   6        1.45        7.23      7.58 o 
  -6   5   6        0.02       -0.61      4.00 o 
  -5   5   6        0.05        1.87      4.06 o 
  -4   5   6       23.33        8.52      5.57 o 
  -3   5   6      396.03      421.36     17.80 o 
  -2   5   6       23.20       25.96      6.63 o 
  -1   5   6       68.70       73.13     13.78 o 
   0   5   6      122.53      113.93      9.67 o 
   1   5   6      237.25      236.69     13.90 o 
   2   5   6       72.80       66.01      8.68 o 
   3   5   6        3.58       16.51      7.89 o 
   4   5   6       36.66       30.11      8.72 o 
   5   5   6       10.42        9.35      6.86 o 
   6   5   6      102.92      123.10     13.31 o 
   7   5   6        2.14        0.30      5.81 o 
   8   5   6      109.34      112.32     13.35 o 
   9   5   6       18.30       19.89     14.04 o 
 -14   6   6      124.63      141.06     23.02 o 
 -13   6   6      278.86      247.66     22.50 o 
 -12   6   6      373.81      359.26     26.30 o 
 -11   6   6      205.56      202.45     21.43 o 
 -10   6   6      419.52      470.48     27.97 o 
  -9   6   6      764.04      813.22     45.36 o 
  -8   6   6     1483.55     1501.59     45.97 o 
  -7   6   6      202.27      217.61     20.96 o 
  -6   6   6      291.93      317.29     20.11 o 
  -5   6   6       27.49       15.08      5.80 o 
  -4   6   6      287.47      293.14     17.67 o 
  -3   6   6      655.14      693.86     31.35 o 
  -2   6   6      873.90      844.70     44.01 o 
  -1   6   6      961.21      978.18     37.10 o 
   0   6   6      820.64      806.83     25.61 o 
   1   6   6     2719.55     2730.34     55.47 o 
   2   6   6        9.46       18.61     15.91 o 
   3   6   6      844.50      835.80     36.76 o 
   4   6   6      110.88      116.33     14.27 o 
   5   6   6      367.69      383.13     25.98 o 
   6   6   6      641.21      601.70     42.32 o 
   7   6   6      599.36      568.00     28.32 o 
   8   6   6      683.29      703.43     32.08 o 
 -13   7   6        3.62        0.00     19.74 o 
 -12   7   6       33.76       21.92      9.97 o 
 -11   7   6       31.39       23.96      8.33 o 
 -10   7   6        3.81       -3.77      6.47 o 
  -9   7   6        1.05        8.86     21.91 o 
  -8   7   6        9.47       16.01     19.40 o 
  -7   7   6       17.13       11.39      6.18 o 
  -6   7   6       28.73       11.56      7.13 o 
  -5   7   6       13.18        6.86      5.42 o 
  -4   7   6        2.86        1.02      4.93 o 
  -3   7   6       99.97      102.57     11.15 o 
  -2   7   6       13.38        9.29      6.25 o 
  -1   7   6       61.03       42.05      9.06 o 
   0   7   6       32.38       27.79      8.83 o 
   1   7   6       73.95       65.83     11.30 o 
   2   7   6      184.37      184.88     19.57 o 
   3   7   6       35.41       38.18     10.54 o 
   4   7   6       19.95       21.99     10.46 o 
   5   7   6        0.20       -5.75      7.01 o 
   6   7   6       11.89        8.26     10.69 o 
   7   7   6        3.26        3.51      5.92 o 
 -12   8   6      317.78      363.36     53.34 o 
 -11   8   6       16.52       84.75     29.10 o 
 -10   8   6      479.40      533.03     39.09 o 
  -9   8   6      496.15      505.12     53.37 o 
  -8   8   6      501.54      515.35     36.85 o 
  -7   8   6      223.39      225.33     15.51 o 
  -6   8   6      209.75      220.90     17.16 o 
  -5   8   6      250.22      238.27     15.42 o 
  -4   8   6      313.18      313.51     17.44 o 
  -3   8   6     1005.16      973.26     30.67 o 
  -2   8   6      249.03      254.14     15.91 o 
  -1   8   6      936.20      931.02     51.34 o 
   0   8   6      819.78      879.43     39.77 o 
   1   8   6     1023.60     1041.99     42.72 o 
   2   8   6      397.89      432.82     28.30 o 
   3   8   6      128.72      147.20     21.28 o 
   4   8   6      148.70      165.50     23.25 o 
   5   8   6      277.36      329.26     32.07 o 
   6   8   6      133.01      102.60     18.93 o 
 -10   9   6        3.60       25.30     18.22 o 
  -9   9   6        9.82       23.82     16.48 o 
  -8   9   6       59.58       68.66     21.05 o 
  -7   9   6      122.67      102.84     10.96 o 
  -6   9   6      130.73      136.10     12.20 o 
  -5   9   6       46.35       59.36      8.60 o 
  -4   9   6       24.84        9.60      5.71 o 
  -3   9   6        5.58       16.58      6.01 o 
  -2   9   6        8.00        3.84      5.37 o 
  -1   9   6       27.53        9.82      7.27 o 
   0   9   6        6.98        9.63      6.19 o 
   1   9   6       20.41        7.03      6.73 o 
   2   9   6       72.57       76.07     16.54 o 
   3   9   6       36.83       54.56     18.55 o 
   4   9   6       16.02       33.97     13.43 o 
  -7  10   6      238.25      255.70     19.95 o 
  -6  10   6      177.70      194.30     15.33 o 
  -5  10   6      223.92      206.70     15.47 o 
  -4  10   6       96.07       87.15     10.12 o 
  -3  10   6      308.41      279.49     21.81 o 
  -2  10   6      107.61      111.03     12.78 o 
  -1  10   6      338.57      344.13     22.28 o 
   0  10   6      248.80      268.00     23.00 o 
   1  10   6      192.98      191.93     19.63 o 
   2  10   6      209.62      224.51     22.48 o 
 -15   1   7       30.86       45.26     10.96 o 
 -14   1   7      494.71      389.63     28.22 o 
 -13   1   7       38.25       26.76      7.40 o 
 -12   1   7       70.62       54.12      9.83 o 
 -11   1   7      250.94      217.97     17.41 o 
 -10   1   7      957.54      983.51     30.04 o 
  -9   1   7      795.37      840.77     29.61 o 
  -8   1   7      879.20      846.39     29.43 o 
  -7   1   7      809.70      801.97     23.87 o 
  -6   1   7      189.79      163.69     12.44 o 
  -5   1   7     1026.29     1003.63     23.24 o 
  -4   1   7      246.31      257.09     10.42 o 
  -3   1   7      279.42      244.34      9.79 o 
  -2   1   7      451.18      465.01     21.70 o 
  -1   1   7     1152.48     1202.89     37.51 o 
   0   1   7     1135.65     1119.94     29.91 o 
   1   1   7      568.02      549.61     21.14 o 
   2   1   7      286.77      277.22     15.28 o 
   3   1   7      787.33      770.41     25.49 o 
   4   1   7     1128.94     1175.44     31.74 o 
   5   1   7      716.01      776.83     26.30 o 
   6   1   7      772.70      753.63     28.84 o 
   7   1   7      221.92      231.80     19.49 o 
   8   1   7      213.20      224.86     20.26 o 
 -15   2   7       24.87       15.41      8.82 o 
 -14   2   7       34.17       22.61      8.61 o 
 -13   2   7       51.88       29.10     10.14 o 
 -12   2   7        7.57       -0.05      7.64 o 
 -11   2   7       93.38       92.17     11.83 o 
 -10   2   7       69.44       58.89     11.73 o 
  -9   2   7       11.11        8.73      8.79 o 
  -8   2   7        0.36       -5.93      5.93 o 
  -7   2   7       30.42       28.88      7.11 o 
  -6   2   7        8.01        3.77      4.72 o 
  -5   2   7       52.92       36.82      5.60 o 
  -4   2   7      206.40      194.20     11.15 o 
  -3   2   7      112.84      103.91      8.56 o 
  -2   2   7       39.24       37.01      5.84 o 
  -1   2   7       32.15       19.48      6.89 o 
   0   2   7       23.06       21.96      6.97 o 
   1   2   7        6.19       -1.29      5.27 o 
   2   2   7        2.56       -0.57      4.64 o 
   3   2   7        9.79       12.03      5.77 o 
   4   2   7        6.11        4.87      5.93 o 
   5   2   7       14.20        9.15      5.40 o 
   6   2   7       27.25       25.68     10.07 o 
   7   2   7       33.77       54.73     11.21 o 
   8   2   7        6.14        6.13     11.78 o 
 -14   3   7      270.32      262.56     24.47 o 
 -13   3   7       11.50       19.42      6.36 o 
 -12   3   7      170.58      177.02     17.54 o 
 -11   3   7      133.26      156.76     15.21 o 
 -10   3   7      509.51      558.99     31.44 o 
  -9   3   7      638.87      556.17     24.44 o 
  -8   3   7      447.79      436.40     21.54 o 
  -7   3   7      469.56      483.91     19.35 o 
  -6   3   7      480.20      485.13     19.73 o 
  -5   3   7     1189.12     1128.61     26.87 o 
  -4   3   7      758.76      766.95     22.17 o 
  -3   3   7     1015.15      994.12     28.28 o 
  -2   3   7      527.47      508.24     20.05 o 
  -1   3   7      965.44      951.27     27.43 o 
   0   3   7     1386.70     1390.40     38.04 o 
   1   3   7      682.23      725.54     27.83 o 
   2   3   7      433.05      417.47     21.32 o 
   3   3   7      111.74      114.65     11.54 o 
   4   3   7       97.56      100.00      9.84 o 
   5   3   7      273.98      289.09     33.52 o 
   6   3   7      361.33      362.61     25.80 o 
   7   3   7      356.96      379.13     26.80 o 
   8   3   7      307.35      294.44     24.13 o 
 -14   4   7        4.56       -4.06      7.48 o 
 -13   4   7       66.41       35.90     11.53 o 
 -12   4   7       32.33       35.82     10.62 o 
 -11   4   7        1.60        5.82      8.75 o 
 -10   4   7       58.32       61.23     11.17 o 
  -9   4   7      171.97      153.82     23.79 o 
  -8   4   7        1.25       -1.42      7.48 o 
  -7   4   7      113.42       93.26      9.30 o 
  -6   4   7        0.80        4.65      4.96 o 
  -5   4   7        2.88       -0.57      4.44 o 
  -4   4   7        3.14        1.59      4.99 o 
  -3   4   7       21.16       23.41      5.89 o 
  -2   4   7       28.26       25.45      6.13 o 
  -1   4   7      423.63      423.19     19.06 o 
   0   4   7      971.37      979.45     59.51 o 
   1   4   7      237.47      212.59     15.61 o 
   2   4   7       27.12       31.66      7.53 o 
   3   4   7       56.35       48.75     10.04 o 
   4   4   7       31.62       31.15     14.35 o 
   5   4   7       34.84       29.88      8.14 o 
   6   4   7       31.47       47.39     10.21 o 
   7   4   7      211.26      236.95     25.38 o 
 -13   5   7      143.35      149.41     19.10 o 
 -12   5   7      166.60      181.39     19.92 o 
 -11   5   7      351.94      326.19     24.90 o 
 -10   5   7      312.57      282.73     22.90 o 
  -9   5   7      491.29      495.35     32.82 o 
  -8   5   7      460.07      435.05     34.24 o 
  -7   5   7      207.16      197.16     15.66 o 
  -6   5   7      155.32      127.34     12.19 o 
  -5   5   7      267.73      268.31     15.64 o 
  -4   5   7      154.82      165.88     12.24 o 
  -3   5   7      303.84      299.54     14.96 o 
  -2   5   7      819.78      861.55     27.42 o 
  -1   5   7      323.54      344.55     17.74 o 
   0   5   7     1008.23     1066.58     30.71 o 
   1   5   7     1273.87     1258.05     37.42 o 
   2   5   7      407.10      428.57     27.34 o 
   3   5   7      236.04      205.24     18.98 o 
   4   5   7      333.54      358.43     28.62 o 
   5   5   7      337.30      394.28     27.52 o 
   6   5   7      568.95      561.82     33.23 o 
   7   5   7      405.49      452.34     30.41 o 
 -12   6   7        3.13       19.17     12.46 o 
 -11   6   7        2.35        0.74     13.58 o 
 -10   6   7        2.38        6.76      9.63 o 
  -9   6   7       61.82       72.91     28.51 o 
  -8   6   7       10.51        3.59     11.62 o 
  -7   6   7        2.67        4.06      7.37 o 
  -6   6   7        6.09        4.69      5.60 o 
  -5   6   7        0.68       -3.70      5.38 o 
  -4   6   7       12.79       13.27      6.06 o 
  -3   6   7       16.74       20.12      7.04 o 
  -2   6   7       23.72       14.54      6.37 o 
  -1   6   7       21.50       19.92      5.63 o 
   0   6   7      380.89      378.15     22.15 o 
   1   6   7        0.06       -7.19      7.98 o 
   2   6   7      135.72      146.72     16.75 o 
   3   6   7        4.42        2.87      9.95 o 
   4   6   7        5.90        8.37      7.47 o 
   5   6   7       17.89        1.73      6.64 o 
   6   6   7        0.09        1.87     11.33 o 
 -11   7   7      293.20      278.80     30.47 o 
 -10   7   7      212.33      240.89     28.31 o 
  -9   7   7      282.60      300.11     30.84 o 
  -8   7   7      282.66      276.23     23.20 o 
  -7   7   7      276.40      241.30     16.27 o 
  -6   7   7      468.34      494.36     22.82 o 
  -5   7   7      338.55      337.21     18.66 o 
  -4   7   7      158.87      171.64     15.13 o 
  -3   7   7      240.10      233.17     21.18 o 
  -2   7   7      395.71      348.22     21.19 o 
  -1   7   7      201.10      206.02     18.98 o 
   0   7   7      549.84      557.38     36.20 o 
   1   7   7      621.69      620.49     33.61 o 
   2   7   7      470.42      531.21     39.42 o 
   3   7   7       65.67       50.54     10.31 o 
   4   7   7      227.57      232.88     31.08 o 
   5   7   7      150.70      127.90     21.16 o 
 -10   8   7       16.40       32.20     13.80 o 
  -9   8   7       26.43       25.95      9.52 o 
  -8   8   7       11.31        9.02      7.43 o 
  -7   8   7       26.18       32.46      7.04 o 
  -6   8   7       21.71       15.23      7.37 o 
  -5   8   7       35.99       36.97      7.11 o 
  -4   8   7        0.78       -4.62      5.86 o 
  -3   8   7        3.56       -5.27      5.92 o 
  -2   8   7        0.10       -5.31      5.96 o 
  -1   8   7        8.04        9.21     12.88 o 
   0   8   7       17.40       23.01      8.71 o 
   1   8   7        7.38       13.85      7.63 o 
   2   8   7       38.02       51.50     33.64 o 
   3   8   7        8.12        4.09      8.96 o 
  -7   9   7      189.03      200.56     15.74 o 
  -6   9   7      356.85      380.96     21.27 o 
  -5   9   7      160.40      159.18     13.94 o 
  -4   9   7      152.74      185.78     15.33 o 
  -3   9   7      273.86      304.31     18.91 o 
  -2   9   7      263.24      252.66     17.22 o 
  -1   9   7      348.21      373.08     20.98 o 
   0   9   7      309.32      330.85     25.90 o 
 -14   0   8      218.78      200.79     27.28 o 
 -13   0   8       43.08       41.61     19.15 o 
 -12   0   8       50.39       57.59     45.28 o 
 -11   0   8       55.59       16.33     17.26 o 
 -10   0   8      155.98      178.88     25.09 o 
  -9   0   8      364.83      364.73     31.32 o 
  -8   0   8      507.59      588.30     37.68 o 
  -7   0   8     1331.58     1321.39     55.68 o 
  -6   0   8       24.95       33.34     10.48 o 
  -5   0   8      230.90      191.97     22.13 o 
  -4   0   8      128.91      112.00     39.86 o 
  -3   0   8      224.05      231.67     23.92 o 
  -2   0   8      669.01      804.66     43.98 o 
  -1   0   8      361.00      387.06     24.84 o 
   0   0   8     1055.71     1017.34     40.50 o 
   1   0   8      854.25      911.82     38.65 o 
   2   0   8      224.42      251.14     32.93 o 
   3   0   8      788.53      682.30     40.45 o 
   4   0   8      102.07       86.57     15.69 o 
   5   0   8      254.10      274.52     26.51 o 
   6   0   8      137.97      169.26     21.48 o 
 -14   1   8        4.49       18.40      7.35 o 
 -13   1   8        0.06        0.33      7.54 o 
 -12   1   8        0.00       -1.61      6.39 o 
 -11   1   8       18.40       21.15      8.39 o 
 -10   1   8        6.39       -8.44      8.44 o 
  -9   1   8       11.92       -0.56      6.01 o 
  -8   1   8       37.29       17.55      9.21 o 
  -7   1   8        0.17        3.64      6.52 o 
  -6   1   8       46.96       35.67      8.15 o 
  -5   1   8       14.67        2.55      5.55 o 
  -4   1   8       44.33       39.88      6.95 o 
  -3   1   8       24.94       20.14      6.16 o 
  -2   1   8        5.77       -4.42      5.61 o 
  -1   1   8        2.20        8.59      6.82 o 
   0   1   8        3.79        7.53      5.72 o 
   1   1   8      112.86      128.71     12.59 o 
   2   1   8       27.54       36.46      9.04 o 
   3   1   8        4.34        7.78      5.59 o 
   4   1   8       13.77       13.32      4.80 o 
   5   1   8       34.57       27.21      6.50 o 
   6   1   8       10.75        5.43      7.91 o 
 -13   2   8       39.98       33.07     14.86 o 
 -12   2   8      167.71      146.20     16.95 o 
 -11   2   8      139.44      143.45     23.25 o 
 -10   2   8      202.85      218.08     18.33 o 
  -9   2   8      342.34      354.60     28.46 o 
  -8   2   8      521.54      494.07     24.71 o 
  -7   2   8     1010.94     1006.79     34.93 o 
  -6   2   8      421.86      393.29     18.92 o 
  -5   2   8      319.13      321.67     16.99 o 
  -4   2   8       71.01       72.51      9.92 o 
  -3   2   8      239.22      262.36     15.47 o 
  -2   2   8      240.92      246.42     17.69 o 
  -1   2   8      635.92      641.06     40.15 o 
   0   2   8      835.75      844.58     31.94 o 
   1   2   8      540.22      584.27     31.85 o 
   2   2   8      187.15      226.77     15.06 o 
   3   2   8      290.28      292.62     17.24 o 
   4   2   8      116.24      112.43     11.10 o 
   5   2   8      163.41      171.17     15.28 o 
   6   2   8      201.06      200.74     20.22 o 
 -13   3   8        0.29       -4.17     11.20 o 
 -12   3   8       15.79       23.23      8.73 o 
 -11   3   8       15.95       17.00     10.66 o 
 -10   3   8        2.19        9.21      7.68 o 
  -9   3   8        0.07        0.80      7.14 o 
  -8   3   8        0.28        3.63      4.79 o 
  -7   3   8       17.65       14.67      4.93 o 
  -6   3   8      136.34      126.31     10.06 o 
  -5   3   8       15.26       14.55      4.67 o 
  -4   3   8       67.27       61.56      7.10 o 
  -3   3   8       29.53       31.15      6.95 o 
  -2   3   8       86.06       83.49      8.72 o 
  -1   3   8       47.84       43.00      8.88 o 
   0   3   8       20.38       13.82      6.77 o 
   1   3   8      110.88      123.14     12.66 o 
   2   3   8       23.78       23.02      9.40 o 
   3   3   8       18.07       19.38      7.51 o 
   4   3   8        1.01       -2.18      8.49 o 
   5   3   8        0.25       -8.33      8.33 o 
 -12   4   8      139.65      143.46     18.35 o 
 -11   4   8      320.22      313.38     25.59 o 
 -10   4   8      199.40      176.85     32.06 o 
  -9   4   8      220.01      215.31     19.68 o 
  -8   4   8      175.58      166.47     13.27 o 
  -7   4   8      303.17      309.41     17.07 o 
  -6   4   8      477.97      484.32     21.44 o 
  -5   4   8      395.21      405.32     17.84 o 
  -4   4   8      121.80      113.27      9.85 o 
  -3   4   8       84.61       96.67      9.28 o 
  -2   4   8      459.61      466.48     21.35 o 
  -1   4   8      349.57      353.03     21.69 o 
   0   4   8      467.49      462.04     25.55 o 
   1   4   8      273.87      289.81     19.65 o 
   2   4   8      251.58      234.14     21.71 o 
   3   4   8      443.19      441.16     29.40 o 
   4   4   8      434.66      470.33     33.02 o 
   5   4   8      286.06      306.71     25.16 o 
 -11   5   8        0.60       10.68     10.47 o 
 -10   5   8        1.16       -4.99      9.80 o 
  -9   5   8        2.58        2.49      6.63 o 
  -8   5   8       17.93       17.27     11.44 o 
  -7   5   8       26.74       16.25      6.48 o 
  -6   5   8      169.15      148.24     12.39 o 
  -5   5   8       28.30       24.97      5.67 o 
  -4   5   8       96.70       82.37      8.78 o 
  -3   5   8       20.70       24.42      6.41 o 
  -2   5   8       65.04       57.51      9.37 o 
  -1   5   8       37.80       20.87      7.41 o 
   0   5   8       11.32       16.75      8.94 o 
   1   5   8       26.74       51.94     11.10 o 
   2   5   8        4.61        6.03      7.15 o 
   3   5   8       79.58       87.84     14.46 o 
   4   5   8        5.04       -5.82      7.57 o 
 -10   6   8       61.07       73.71     13.41 o 
  -9   6   8       90.66      106.92     19.43 o 
  -8   6   8       66.28       64.84     11.85 o 
  -7   6   8      135.75      124.15     14.05 o 
  -6   6   8      382.69      393.71     22.88 o 
  -5   6   8      453.13      428.74     23.75 o 
  -4   6   8      294.98      290.32     19.90 o 
  -3   6   8       16.83        9.24      5.43 o 
  -2   6   8      895.28      893.04     34.27 o 
  -1   6   8       71.16       78.41     11.67 o 
   0   6   8      217.53      221.33     21.39 o 
   1   6   8      132.90      135.00     16.50 o 
   2   6   8      220.96      198.85     29.18 o 
   3   6   8      435.20      408.33     33.88 o 
  -9   7   8        0.04       11.56      8.57 o 
  -8   7   8        2.70        5.28     10.02 o 
  -7   7   8        0.03        3.81      6.02 o 
  -6   7   8       62.35       59.69      9.26 o 
  -5   7   8       14.39       12.42      6.53 o 
  -4   7   8       29.56       30.82      9.86 o 
  -3   7   8       38.97       28.35      8.72 o 
  -2   7   8        3.17       15.03      6.71 o 
  -1   7   8       97.85       76.72     12.64 o 
   0   7   8       10.18       -3.56      7.45 o 
   1   7   8       15.00        8.47     11.06 o 
  -5   8   8      227.22      231.61     16.91 o 
  -4   8   8      241.58      258.70     17.85 o 
  -3   8   8      143.22      144.48     15.47 o 
  -2   8   8      237.63      195.09     17.34 o 
 -11   1   9       60.12       93.32     15.83 o 
 -10   1   9      165.85      155.16     18.50 o 
  -9   1   9        8.04       17.06      6.27 o 
  -8   1   9      182.75      168.90     15.55 o 
  -7   1   9      254.38      245.93     19.01 o 
  -6   1   9      275.75      276.30     22.00 o 
  -5   1   9      129.77      139.10     14.31 o 
  -4   1   9      131.79      128.00     15.62 o 
  -3   1   9      294.85      326.70     21.37 o 
  -2   1   9      285.22      274.17     17.51 o 
  -1   1   9      117.21      127.01     12.24 o 
   0   1   9      316.71      323.65     19.45 o 
   1   1   9      528.75      551.58     35.37 o 
   2   1   9      366.55      394.98     21.25 o 
   3   1   9      281.34      309.99     19.30 o 
 -11   2   9        3.33       23.82      9.17 o 
 -10   2   9        6.29        3.65      7.74 o 
  -9   2   9       21.20       28.10      7.71 o 
  -8   2   9       20.26       15.66      7.24 o 
  -7   2   9        3.86        0.99      5.97 o 
  -6   2   9       57.26       51.85      9.87 o 
  -5   2   9       45.42       27.72      7.65 o 
  -4   2   9       44.61       41.29      8.63 o 
  -3   2   9        0.09       -4.65      6.08 o 
  -2   2   9        1.96       -1.00      6.56 o 
  -1   2   9       22.60       10.16      6.70 o 
   0   2   9        0.62        5.95      6.87 o 
   1   2   9        4.77        7.81      7.55 o 
   2   2   9        0.63        6.41      7.99 o 
 -10   3   9       83.30       65.34     13.35 o 
  -9   3   9       95.89      117.42     21.86 o 
  -8   3   9      465.96      482.48     30.70 o 
  -7   3   9      343.52      352.50     22.78 o 
  -6   3   9      429.12      434.34     21.62 o 
  -5   3   9      150.24      152.16     12.92 o 
  -4   3   9       71.27       73.57     11.40 o 
  -3   3   9      262.46      259.26     16.80 o 
  -2   3   9      109.86      126.72     12.07 o 
  -1   3   9      104.55      118.27     13.60 o 
   0   3   9       72.01       92.75     12.87 o 
   1   3   9       98.04      141.17     16.71 o 
   2   3   9      213.29      186.67     19.98 o 
  -9   4   9       10.27      -10.28     11.88 o 
  -8   4   9        0.18      -10.67     10.67 o 
  -7   4   9        8.99       -7.58      8.21 o 
  -6   4   9        4.16        7.27      5.66 o 
  -5   4   9      111.88       99.36     12.63 o 
  -4   4   9      268.96      269.21     17.65 o 
  -3   4   9       86.29       87.68     10.65 o 
  -2   4   9       12.64        5.14      9.77 o 
  -1   4   9        2.42       23.63     10.15 o 
   0   4   9        0.12       -8.06      8.06 o 
   1   4   9        5.23       13.27     11.84 o 
  -8   5   9      204.95      199.47     27.36 o 
  -7   5   9      168.92      201.17     19.59 o 
  -6   5   9       49.50       43.59     11.00 o 
  -5   5   9      319.62      288.93     20.76 o 
  -4   5   9      163.11      165.99     18.27 o 
  -3   5   9      181.16      175.32     14.97 o 
  -2   5   9      285.89      306.07     21.73 o 
  -1   5   9      134.19      163.57     19.23 o 
  -6   0  10      215.92      259.59     37.06 o 
  -5   0  10      423.98      494.97     79.96 o 
  -4   0  10      205.09      258.31     41.67 o 
  -3   0  10      140.84       97.49     18.66 o 
  -6   1  10        5.28        0.38     10.26 o 
  -5   1  10        0.12       -3.09      7.19 o 
  -4   1  10       12.25       22.67      8.12 o 
                                                 
